# Supplementary material for: A multimodal dataset for precision oncology in head and neck cancer
Source: Nat Commun. 2025 Aug 4;16:7163. doi: 10.1038/s41467-025-62386-6 (PMC12322140; doi:10.1038/s41467-025-62386-6)
Supplement: Supplementary file 4 — Source Data [file 41467_2025_62386_MOESM4_ESM.xlsx]

## Sheet: Overview
		Panel				Link Code if available
	Figure 1	C	Demographics			https://github.com/ankilab/HANCOCK_MultimodalDataset/blob/main/data_exploration/exploring_tabular_data.ipynb
		D	Blood parameter distribution			https://github.com/ankilab/HANCOCK_MultimodalDataset/blob/main/data_exploration/exploring_tabular_data.ipynb
		E	Number of patients per primary site and grading			https://github.com/ankilab/HANCOCK_MultimodalDataset/blob/main/data_exploration/exploring_tabular_data.ipynb
		F	T stage vs. report length
		G	Survival			https://github.com/ankilab/HANCOCK_MultimodalDataset/blob/main/data_exploration/survival_analysis.ipynb
	Figure 2	C	UMAP plots			https://github.com/ankilab/HANCOCK_MultimodalDataset/blob/main/data_exploration/umap_visualization.ipynb
		D	UMAP train/test splits
		E	ROC curves for recurrene and survival			https://github.com/ankilab/HANCOCK_MultimodalDataset/blob/main/multimodal_machine_learning/execution/outcome_prediction.py
	Figure 3	B	AUC Values Test for encoding schemes			https://github.com/Hamed-kalak/CLAM_HANCOCK/blob/main/Additional/Statistical_analysis.ipynb
		E	Test AUC for WSI +- TMA			https://github.com/Hamed-kalak/CLAM_HANCOCK/blob/main/Additional/Statistical_analysis.ipynb
						https://github.com/Hamed-kalak/CLAM_HANCOCK/blob/main/CLAM_UNI/AG2_heatmap_analysis.ipynb

## Sheet: Fig 1C
patient_id	age_at_initial_diagnosis	sex	smoking_status
1	65	male	former
2	62	male	smoker
3	60	male	non-smoker
4	55	male	smoker
5	70	male	non-smoker
6	65	male	former
7	67	male	smoker
8	63	male	smoker
9	76	male	smoker
10	55	male	smoker
11	55	male	smoker
12	52	male	smoker
13	50	male	smoker
14	55	female	smoker
15	54	male	former
16	52	male	former
17	48	male	non-smoker
18	36	female	non-smoker
19	77	male	non-smoker
20	47	male	non-smoker
21	56	male	smoker
22	57	male	non-smoker
23	78	male	non-smoker
24	50	male	smoker
25	63	female	smoker
26	71	female
27	71	male	non-smoker
28	45	male	smoker
29	66	male	non-smoker
30	57	female	smoker
31	60	female	smoker
32	71	male	former
33	72	male	smoker
34	58	male	former
35	69	male	non-smoker
36	45	male	smoker
37	52	male	smoker
38	55	male	smoker
39	46	male	smoker
40	57	male	smoker
41	61	male	smoker
42	61	male	former
43	65	male	smoker
44	50	male	smoker
45	51	male	smoker
46	61	male	former
47	47	male	former
48	51	female	non-smoker
49	71	female	former
50	83	male	former
51	60	male	former
52	63	male	former
53	70	female	former
54	76	male	former
55	22	male	non-smoker
56	71	male	non-smoker
57	64	male	smoker
58	73	male
59	62	male	former
60	53	male	smoker
61	38	female	non-smoker
62	53	female
63	66	male	former
64	66	male	former
65	59	male	smoker
66	56	male	smoker
67	77	female	smoker
68	92	female	former
69	73	female	non-smoker
70	73	male	smoker
71	57	male	smoker
72	53	female	smoker
73	51	male	non-smoker
74	53	male	smoker
75	52	male	smoker
76	75	male	non-smoker
77	47	male	former
78	59	male	smoker
79	78	male	former
80	61	male	smoker
81	60	male	former
82	61	male	former
83	84	male	non-smoker
84	72	male	former
85	57	female	former
86	56	male	smoker
87	58	male	former
88	64	male	smoker
89	54	male	non-smoker
90	50	male	non-smoker
91	69	male	smoker
92	53	male	smoker
93	60	male	former
94	53	male	smoker
95	55	male	non-smoker
96	62	male	smoker
97	63	male	smoker
98	65	male	non-smoker
99	76	female	non-smoker
100	81	male	former
101	71	male	smoker
102	72	male	non-smoker
103	70	male	former
104	55	male	smoker
105	64	male	non-smoker
106	59	male	smoker
107	52	male	smoker
108	76	female	non-smoker
109	50	male	smoker
110	51	male	smoker
111	81	female	non-smoker
112	62	male	former
113	61	male	smoker
114	88	male	non-smoker
115	71	male	smoker
116	52	male	smoker
117	78	male	smoker
118	70	male	non-smoker
119	57	female	former
120	76	female	former
121	60	male	smoker
122	54	male	non-smoker
123	78	male	non-smoker
124	85	female	non-smoker
125	44	male	smoker
126	73	male	non-smoker
127	69	male	non-smoker
128	70	male	non-smoker
129	56	male	non-smoker
130	74	male	smoker
131	64	male	smoker
132	67	male	former
133	53	male	smoker
134	65	male	former
135	55	male	smoker
136	54	male	smoker
137	67	female	smoker
138	71	male	non-smoker
139	51	male	smoker
140	62	male	former
141	59	male	non-smoker
142	60	female	non-smoker
143	42	male	smoker
144	69	male	former
145	64	male	former
146	47	male	smoker
147	62	male	smoker
148	67	male	non-smoker
149	54	male
150	59	male	smoker
151	61	male	non-smoker
152	49	male	non-smoker
153	58	male	smoker
154	70	male	non-smoker
155	47	male	smoker
156	57	female	smoker
157	52	male	former
158	60	male	smoker
159	64	male	non-smoker
160	48	female	non-smoker
161	52	male	smoker
162	65	male	smoker
163	59	male	former
164	72	male	smoker
165	64	male	smoker
166	65	male	non-smoker
167	49	male	smoker
168	59	male	smoker
169	26	female	former
170	52	male	smoker
171	78	male	non-smoker
172	55	male	smoker
173	44	male	smoker
174	48	male	former
175	73	female	non-smoker
176	66	male	non-smoker
177	52	male	non-smoker
178	74	male	former
179	78	female	non-smoker
180	52	female	smoker
181	54	male
182	71	male	non-smoker
183	55	male	smoker
184	50	female	non-smoker
185	66	male	smoker
186	78	male	former
187	71	female	smoker
188	62	male	smoker
189	74	male	non-smoker
190	69	male	smoker
191	46	female	smoker
192	69	male	smoker
193	52	male	smoker
194	34	female	smoker
195	48	male	former
196	65	male	smoker
197	61	male	non-smoker
198	53	female	former
199	46	male	smoker
200	72	female	non-smoker
201	82	male	non-smoker
202	61	male	former
203	56	female	former
204	65	male	former
205	52	male	smoker
206	63	male	former
207	53	male	smoker
208	72	male	former
209	61	male	former
210	73	male	non-smoker
211	63	male	non-smoker
212	70	female	former
213	72	male	smoker
214	66	female	smoker
215	51	female	former
216	67	male	smoker
217	70	male	non-smoker
218	63	male	smoker
219	56	male	smoker
220	84	male	non-smoker
221	51	male	smoker
222	78	male	non-smoker
223	71	male	non-smoker
224	69	male	former
225	73	male	non-smoker
226	72	male	former
227	50	male
228	72	male	former
229	62	male	smoker
230	66	male	non-smoker
231	72	female	non-smoker
232	54	male	smoker
233	73	male	non-smoker
234	74	female	smoker
235	60	male	smoker
236	60	male	smoker
237	58	male	smoker
238	70	male	former
239	64	male	former
240	64	male	former
241	63	male	smoker
242	71	male	former
243	71	female	non-smoker
244	46	male	non-smoker
245	45	female	non-smoker
246	40	male	smoker
247	73	male	former
248	70	male	smoker
249	64	male	smoker
250	65	male	smoker
251	57	male	smoker
252	60	female	non-smoker
253	71	female	smoker
254	56	female	smoker
255	62	female	smoker
256	39	male	smoker
257	59	male	former
258	40	female	non-smoker
259	64	male	former
260	54	male	non-smoker
261	75	female	non-smoker
262	59	male	smoker
263	60	male	former
264	76	male	non-smoker
265	50	male	smoker
266	53	male	non-smoker
267	70	male	former
268	52	male	smoker
269	56	male	smoker
270	62	female	smoker
271	42	male	smoker
272	75	female	former
273	66	female	non-smoker
274	61	male	non-smoker
275	56	male	smoker
276	56	male	former
277	64	male	smoker
278	52	male	smoker
279	49	male	former
280	49	male	smoker
281	64	male	smoker
282	74	male	non-smoker
283	53	male	smoker
284	74	male	non-smoker
285	56	male	smoker
286	42	male	former
287	64	male	non-smoker
288	72	female	non-smoker
289	67	male	non-smoker
290	58	female	former
291	62	male	former
292	59	male	smoker
293	60	male	former
294	65	male	smoker
295	66	male	smoker
296	55	female	non-smoker
297	67	female	non-smoker
298	71	female	non-smoker
299	58	male	former
300	74	male	former
301	57	male
302	71	male	smoker
303	52	male	former
304	54	male	smoker
305	47	male	smoker
306	56	male	former
307	56	male	smoker
308	70	male	smoker
309	68	male	former
310	47	male	smoker
311	52	female	smoker
312	75	female	smoker
313	51	male	smoker
314	45	male	non-smoker
315	66	female	smoker
316	67	male	smoker
317	55	male	smoker
318	64	male	smoker
319	54	male	smoker
320	77	male	non-smoker
321	56	male	non-smoker
322	68	female	former
323	60	female	smoker
324	69	female	non-smoker
325	52	male	smoker
326	62	male	smoker
327	63	male	former
328	78	male	non-smoker
329	60	male	smoker
330	77	male	smoker
331	58	female	smoker
332	58	male	smoker
333	61	male	smoker
334	65	male	non-smoker
335	45	male	smoker
336	59	male	non-smoker
337	66	male	non-smoker
338	58	male	smoker
339	51	male	non-smoker
340	59	male	former
341	49	male	smoker
342	63	male	former
343	63	female	smoker
344	52	male	smoker
345	59	female	former
346	67	male	former
347	54	male	smoker
348	64	male	non-smoker
349	58	male	smoker
350	63	male	former
351	56	male	smoker
352	70	male	smoker
353	68	female	non-smoker
354	40	male	former
355	65	male	former
356	52	male	smoker
357	69	male	smoker
358	57	female	smoker
359	67	male	smoker
360	74	female	former
361	61	male	non-smoker
362	56	male	smoker
363	73	male	former
364	62	male	non-smoker
365	42	male	smoker
366	57	male
367	62	male	former
368	63	female	non-smoker
369	56	male	smoker
370	54	male	smoker
371	69	male	non-smoker
372	56	male	former
373	64	male	smoker
374	54	female	smoker
375	45	male	former
376	72	male	smoker
377	64	female	smoker
378	72	male	non-smoker
379	74	male	non-smoker
380	57	male	smoker
381	58	female	non-smoker
382	55	male	smoker
383	60	male	smoker
384	66	male	smoker
385	57	male	smoker
386	68	male	former
387	50	male	former
388	90	male	non-smoker
389	56	male	former
390	61	male	former
391	60	male	smoker
392	69	male	former
393	57	male	former
394	40	male	smoker
395	71	female	former
396	51	male	smoker
397	42	male	former
398	59	male	former
399	67	male	smoker
400	64	male	non-smoker
401	79	male	smoker
402	54	female	smoker
403	73	male	non-smoker
404	54	female	former
405	57	male	smoker
406	73	male	former
407	64	male	former
408	53	female	former
409	76	male	smoker
410	61	female	non-smoker
411	59	male	former
412	54	male	former
413	43	male	smoker
414	52	male	smoker
415	73	male	former
416	74	male	former
417	54	female	non-smoker
418	69	female	non-smoker
419	61	male	smoker
420	58	male	non-smoker
421	53	male	non-smoker
422	50	male	former
423	55	female	former
424	44	male	smoker
425	70	female	former
426	64	female	former
427	54	male	former
428	60	male	non-smoker
429	69	male	smoker
430	65	female	smoker
431	72	male	former
432	72	male	smoker
433	47	male	smoker
434	63	male	smoker
435	75	male	non-smoker
436	51	male	smoker
437	64	male	non-smoker
438	67	male	smoker
439	41	male	smoker
440	79	male
441	58	male	non-smoker
442	63	female	former
443	62	male	non-smoker
444	63	male
445	72	male	former
446	62	male	smoker
447	69	female	non-smoker
448	49	male	smoker
449	76	male	smoker
450	55	male	smoker
451	75	male	non-smoker
452	72	female	non-smoker
453	61	female	smoker
454	47	female	smoker
455	61	male	former
456	62	female	smoker
457	77	male	former
458	57	male	smoker
459	50	male	smoker
460	75	male	smoker
461	66	male	non-smoker
462	54	male	former
463	71	male	smoker
464	57	male	smoker
465	66	male	non-smoker
466	52	male	smoker
467	62	male	non-smoker
468	76	female	non-smoker
469	56	male	smoker
470	50	male	smoker
471	77	male	non-smoker
472	47	female	smoker
473	77	male	former
474	68	male	smoker
475	71	male	non-smoker
476	57	female	smoker
477	75	male	non-smoker
478	58	female	former
479	80	male	former
480	39	male	smoker
481	66	male	non-smoker
482	50	female	non-smoker
483	47	male	smoker
484	61	male	former
485	50	male	smoker
486	67	female	former
487	65	male	smoker
488	60	male	former
489	78	male	smoker
490	77	female	smoker
491	54	male	smoker
492	57	male	non-smoker
493	50	female	non-smoker
494	65	male	smoker
495	62	male	smoker
496	77	female	non-smoker
497	74	female	non-smoker
498	71	male	non-smoker
499	65	male	smoker
500	65	male	smoker
501	55	male	smoker
502	61	male	smoker
503	49	female	non-smoker
504	70	male	former
505	62	male	smoker
506	48	female	former
507	79	male	non-smoker
508	68	male	smoker
509	61	male	smoker
510	52	male	non-smoker
511	67	male	smoker
512	72	male	non-smoker
513	64	male	smoker
514	52	male	smoker
515	53	male	smoker
516	71	female	non-smoker
517	58	male	smoker
518	55	male	former
519	58	male	former
520	68	male	former
521	37	female	non-smoker
522	48	male	smoker
523	57	male	former
524	65	male	former
525	67	female	former
526	55	male	smoker
527	76	male	former
528	54	male	smoker
529	68	male	smoker
530	68	male	smoker
531	73	male	non-smoker
532	41	male	smoker
533	83	male	non-smoker
534	63	male	non-smoker
535	50	female	non-smoker
536	59	female	non-smoker
537	56	male	former
538	55	male	former
539	69	male	non-smoker
540	50	female	smoker
541	51	male	smoker
542	59	male	smoker
543	58	female	non-smoker
544	83	female	non-smoker
545	76	female	former
546	69	male	non-smoker
547	55	male	smoker
548	70	male	smoker
549	80	male	former
550	62	female	non-smoker
551	56	male	former
552	70	male	smoker
553	77	female	non-smoker
554	66	female	former
555	56	male	non-smoker
556	62	male	non-smoker
557	48	male	non-smoker
558	66	male	smoker
559	58	male	former
560	72	female	non-smoker
561	77	female	smoker
562	55	male	former
563	47	male	non-smoker
564	68	female	smoker
565	60	male	former
566	57	male	smoker
567	54	male	former
568	59	male	former
569	80	male	non-smoker
570	69	male	smoker
571	59	male	smoker
572	67	female	smoker
573	51	male	smoker
574	65	male	smoker
575	55	male	smoker
576	71	male	non-smoker
577	49	male	former
578	67	male	non-smoker
579	61	male	smoker
580	53	male	smoker
581	54	male	former
582	46	male	smoker
583	48	male	smoker
584	58	male	smoker
585	69	female	smoker
586	72	male	non-smoker
587	53	male	non-smoker
588	74	male	smoker
589	51	male	smoker
590	46	male	non-smoker
591	65	male	former
592	75	female	former
593	67	male	non-smoker
594	61	female	smoker
595	78	male	non-smoker
596	71	male	smoker
597	44	female	smoker
598	68	male	smoker
599	68	male	non-smoker
600	55	male	smoker
601	56	female	non-smoker
602	59	male	former
603	77	male	smoker
604	44	male	non-smoker
605	54	male	smoker
606	73	female	former
607	58	male	former
608	54	male	smoker
609	54	female	former
610	70	female	former
611	44	male	non-smoker
612	78	male	former
613	56	male	smoker
614	69	male	non-smoker
615	65	male	smoker
616	51	male	smoker
617	64	male	non-smoker
618	45	male	smoker
619	63	male	smoker
620	67	female	non-smoker
621	59	male	smoker
622	54	male	smoker
623	30	male	non-smoker
624	56	male	smoker
625	69	male	former
626	54	male	smoker
627	65	male	smoker
628	40	male	former
629	54	female	smoker
630	46	male	smoker
631	51	male	smoker
632	62	male	former
633	44	male	smoker
634	46	male
635	66	male	non-smoker
636	52	male	former
637	52	male	former
638	80	female	smoker
639	63	male	non-smoker
640	67	male	non-smoker
641	49	male	non-smoker
642	56	male	former
643	61	male	smoker
644	48	male	smoker
645	54	male	smoker
646	60	male	smoker
647	50	male	smoker
648	58	male	smoker
649	58	male	non-smoker
650	53	male	smoker
651	62	male	smoker
652	67	male	former
653	65	male	smoker
654	73	male	smoker
655	77	male	former
656	54	male	smoker
657	53	male	smoker
658	69	male	former
659	52	male	smoker
660	66	female	smoker
661	44	male	smoker
662	58	male	non-smoker
663	57	male	non-smoker
664	72	female	non-smoker
665	58	male	smoker
666	64	male	smoker
667	72	female	former
668	76	male	non-smoker
669	58	male	former
670	59	male	former
671	50	male	smoker
672	43	male	smoker
673	59	female	smoker
674	74	male
675	71	male	former
676	71	male	non-smoker
677	67	male	non-smoker
678	48	male	non-smoker
679	49	male	smoker
680	55	male	smoker
681	59	male	smoker
682	53	male	smoker
683	66	male	former
684	68	male	former
685	84	male	non-smoker
686	52	male	smoker
687	76	male	former
688	59	male	smoker
689	70	female	non-smoker
690	75	male	smoker
691	54	male	non-smoker
692	66	male	smoker
693	69	male	smoker
694	66	male	non-smoker
695	59	female	former
696	62	male	smoker
697	77	male	former
698	64	male	non-smoker
699	90	female	non-smoker
700	72	male	former
701	60	female	non-smoker
702	61	male	former
703	65	male	non-smoker
704	50	male
705	64	male	non-smoker
706	60	male	non-smoker
707	51	male	smoker
708	71	male	smoker
709	77	male	former
710	78	male	former
711	68	male	smoker
712	58	male	smoker
713	57	male	smoker
714	54	female	former
715	58	female	non-smoker
716	43	male
717	59	male	smoker
718	53	male	smoker
719	56	male	non-smoker
720	61	female	smoker
721	56	male	smoker
722	55	male	smoker
723	59	male	non-smoker
724	53	male	smoker
725	55	male	smoker
726	74	male	smoker
727	51	female	smoker
728	74	male	non-smoker
729	58	male	former
730	47	male	former
731	60	male	non-smoker
732	48	male	smoker
733	54	male
734	48	female	non-smoker
735	61	male	non-smoker
736	68	male	smoker
737	74	male	non-smoker
738	60	female	smoker
739	62	female	smoker
740	59	male	former
741	71	male	former
742	47	male	non-smoker
743	57	male	smoker
744	56	male	smoker
745	50	female	smoker
746	66	male	non-smoker
747	67	female	non-smoker
748	65	male	former
749	58	male	smoker
750	74	male	non-smoker
751	59	female	smoker
752	63	male	smoker
753	71	male	former
754	60	male	smoker
755	46	male
756	64	male	former
757	64	male	former
758	50	male	non-smoker
759	47	male	smoker
760	62	male	non-smoker
761	77	male	smoker
762	62	female	non-smoker
763	74	male	non-smoker

## Sheet: Fig 1D Count
analyte_name	normal	low	high	not available
Basophils	576	0	64	0
Basophils %	499	0	15	128
CRP	37	0	56	0
Calcium	657	17	8	0
Chloride	396	56	10	0
Creatinine	529	79	76	0
Eosinophils	634	0	6	0
Eosinophils %	510	0	4	128
Erythrocytes	491	180	13	0
Glomerular filtration rate	0	0	0	646
Glucose	114	8	57	0
Granulocytes	627	8	49	0
Granulocytes %	437	8	102	137
Hematocrit	510	161	13	0
Hemoglobin	480	185	19	0
INR	633	3	48	0
Immature Granulocytyes	0	0	0	624
Leukocytes	602	10	72	0
Lymphocytes	596	59	29	0
Lymphocytes %	372	167	8	137
MCH	483	17	184	0
MCV	583	20	81	0
MHCH	538	13	133	0
MPV	525	19	64	0
Magnesium	131	20	1	0
Monocytes	558	3	79	0
Monocytes %	497	8	9	128
Normoblasts	0	0	0	606
PDW	559	44	34	0
PLCR	0	0	0	637
PT	0	0	0	684
Platelets	583	55	46	0
Potassium	458	11	213	0
RDW	543	4	135	0
Sodium	585	94	3	0
Thrombin time	669	0	14	0
Urea	302	45	42	0
aPPT	606	0	78	0

## Sheet: Fig 1E Primar Site Count
primary_tumor_site	count
CUP	2
Hypopharynx	89
Oral_Cavity	134
Larynx	207
Oropharynx	331

## Sheet: Fig 1E Grading Count
grading	count
HPV+	141
G3	370
G2	236
G1	16

## Sheet: Fig 1E Raw
patient_id	primary_tumor_site	pT_stage	pN_stage	grading	hpv_association_p16	number_of_positive_lymph_nodes	number_of_resected_lymph_nodes	perinodal_invasion	lymphovascular_invasion_L	vascular_invasion_V	perineural_invasion_Pn	resection_status	resection_status_carcinoma_in_situ	carcinoma_in_situ	closest_resection_margin_in_cm	histologic_type	infiltration_depth_in_mm
1	Hypopharynx	pT4a	pN2b	G3	not_tested	3	61	yes	yes	no	no	R0	CIS Absent	no	<0.1	SCC_Basaloid	19
2	Larynx	pT2	pN2c	G3	not_tested	3	48	yes	yes	no	no	R0	CIS Absent	no		SCC_Conventional-Keratinizing	9
3	Oropharynx	pT1	pN1	hpv_association_p16	positive	1	15	no	no	no	no	R0	CIS Absent	no	0.5	SCC_Basaloid	7
4	Oral_Cavity	pT2	pN0	G2	not_tested	0	13		no	no	no	R0	Ris0	yes	0.3	SCC_Conventional-Keratinizing	8
5	Oropharynx	pT1	NX	hpv_association_p16	positive		0		no	no	no	R0	Ris0	yes	0.5	SCC_Conventional-Keratinizing	3
6	Oropharynx	pT2	pN3b	G3	negative	2	41	yes	no	no	no	R0	Ris0	no	0.3	SCC_Conventional-Keratinizing	3
7	Hypopharynx	pT3	pN2c	G3	not_tested	5	63	yes	yes	no	yes	R0	CIS Absent	no	0.2	SCC_Conventional-Keratinizing	38
8	Oropharynx	pT1	pN0	G2	negative	0	14		no	no	no	R0	Ris0	yes	0	SCC_Conventional-Keratinizing	9
9	Larynx	pT2	pN0	G2	not_tested	0	1		no	no	no	R0	CIS Absent	no	0.1	SCC_Conventional-Keratinizing	2
10	Larynx	pT2	NX	G2	not_tested		0		no	no	no	RX	CIS Absent	no		SCC_Conventional-Keratinizing	1.5
11	Hypopharynx	pT4a	pN2b	G3	not_tested	2	39	no	yes	yes	no	R0	Ris1	yes	<0.1	SCC_Conventional-Keratinizing	10
12	Larynx	pT2	pN2b	G3	not_tested	3	33	no	no	no	no	R0	CIS Absent	no	<0.1	SCC_Basaloid	4
13	Larynx	pT4a	pN1a	G2	not_tested	1	58	yes	yes	no	yes	R0	Ris0	yes	0.1	SCC_Conventional-NonKeratinizing	12
14	Oropharynx	pT2	pN2c	G3	negative	8	44	yes	no	no	no	R0	CIS Absent	no	0.5	SCC_Basaloid	5
15	Oropharynx	pT1	pN0	hpv_association_p16	positive	0	47		no	no	no	R0	Ris0	yes	0.5	SCC_Conventional-Keratinizing	1
16	Oropharynx	pT2	pN2b	hpv_association_p16	positive	3	72	no	yes	no	no	R0	Ris0	yes	<0.1	SCC_Conventional-Keratinizing	23
17	Oral_Cavity	pT3	pN2a	G3	not_tested	1	44	yes	no	no	yes	R0	Ris0	no	<0.1	SCC_Conventional-Keratinizing	12
18	Oral_Cavity	pT2	pN2b	G3	not_tested	2	79	no	no	no	yes	R0	CIS Absent	no	1.1	SCC_Conventional-Keratinizing	14
19	Larynx	pT3	pN2b	G2	not_tested	2	32	no	no	no	yes	R0	CIS Absent	no		SCC_Conventional-NonKeratinizing	13
20	Oropharynx	pT2	pN2	hpv_association_p16	positive	1	54	no	no	no	no	R0	CIS Absent	no	0.5	SCC_Basaloid	12
21	Hypopharynx	pT4a	pN2b	G3	not_tested	5	54	yes	no	no	yes	R0	Ris0	yes	0.4	SCC_Basaloid	8
22	Larynx	pT1b	NX	G2	not_tested		0		no	no	no	R0	Ris0	yes		SCC_Conventional-Keratinizing	5
23	Oropharynx	pT2	NX	G3	negative		0		no	yes	yes	R0	Ris0	yes	0.5	SCC_Conventional-Keratinizing	8
24	Hypopharynx	pT1	pN2a	G3	not_tested	1	24	no	no	no	no	R1	CIS Absent	no	0	SCC_Conventional-NonKeratinizing	3
25	Oropharynx	pT1	pN0	G2	negative	0	19		no	no	no	R0	CIS Absent	no	0.5	SCC_Conventional-Keratinizing	3
26	Oral_Cavity	pT1	pN0	G1	not_tested	0	10		no	no	no	R0	CIS Absent	no			6
27	Hypopharynx	pT3	pN1	G3	not_tested	1	39	yes	yes	no	no	RX	Ris0	yes		SCC_Conventional-Keratinizing	40
28	Oropharynx	pT2	pN0	G3	negative	0	47		no	no	no	R0	CIS Absent	no	<0.1	SCC_Basaloid	12
29	Hypopharynx	pTis	NX	G3	not_tested		0		no	no	no	RX	Ris1	yes		SCC_Conventional-NonKeratinizing
30	Oropharynx	pT1	pN1	hpv_association_p16	positive	1	18	no	no	no	no	R0	CIS Absent	no	0.3	SCC_Basaloid	11
31	Oropharynx	pT2	pN0	G2	negative	0	38		yes	no	no	R0	CIS Absent	no	0.5	SCC_Conventional-Keratinizing
32	Larynx	pT1a	NX	G3	not_tested		0		no	no	no	R0	Ris0	yes		SCC_Conventional-Keratinizing	6
33	Hypopharynx	pT2	pN0	G2	not_tested	0	29		no	no	yes	R0	CIS Absent	no	0.1	SCC_Basaloid
34	Hypopharynx	pT2	pN2b	G3	not_tested	3	28	yes	no	no	yes	R0	Ris0	yes	<0.1	SCC_Sarcomatoid	9
35	Larynx	pT1	pN1	G3	not_tested	1	6	no	no	no	no	R0	CIS Absent	no	0.2	SCC_Basaloid	4
36	Hypopharynx	pT1	NX	G2	not_tested		0		no	no	no	R0	CIS Absent	no	0.2	SCC_Conventional-NonKeratinizing	2
37	Hypopharynx	pT1	pN2c	G2	not_tested	2	40	no	no	no	yes	R0	CIS Absent	no	0.1	SCC_Basaloid	8
38	Oropharynx	pT2	pN2	hpv_association_p16	positive	4	60	no	yes	no	no	R0	Ris0	yes	0.5	SCC_Basaloid	6
39	Oropharynx	pT3	pN1	G3	negative	1	27	no	no	no	no	R0	Ris1	yes	0.5	SCC_Conventional-Keratinizing	19
40	Hypopharynx	pT1	pN2b	G3	not_tested	4	35	no	no	no	no	R0	CIS Absent	no	<0.1	SCC_Basaloid	2
41	Larynx	pT1a	NX	G2	not_tested		0		no	no	no	R0	Ris0	yes	0.2	SCC_Conventional-Keratinizing	4.5
42	Oropharynx	pT1	pN3	hpv_association_p16	positive	5	8	yes	no	no	no	R0	Ris0	yes	0.5	SCC_Basaloid	9
43	Oral_Cavity	pT4a	NX	G2	not_tested		0		no	no	no	R0	CIS Absent	no	0.5	SCC_Conventional-Keratinizing	9
44	Oropharynx	pT1	pN2b	G3	negative	7	58	no	no	no	no	R1	Ris1	yes	0	SCC_Conventional-NonKeratinizing	2
45	Hypopharynx	pT2	pN0	G2	not_tested	0	21		no	no	no	R0	CIS Absent	no	0.5	SCC_Conventional-Keratinizing	8
46	Oral_Cavity	pT2	pN2b	G3	not_tested	2	29	yes	no	no	no	R0	CIS Absent	no	0.2	SCC_Conventional-Keratinizing	20
47	Oropharynx	pT2	pN1	G2	negative	2	35	no	yes	no	no	R0	CIS Absent	no	0.5	SCC_Conventional-Keratinizing	9
48	Oropharynx	pT2	pN2	hpv_association_p16	positive	11	11	yes	yes	no	no	R0	CIS Absent	no	0.5	SCC_Sarcomatoid	5
49	Oropharynx	pT1	pN0	G2	negative	0	12		no	no	no	R0	CIS Absent	no	0.5	SCC_Conventional-Keratinizing	2
50	Oral_Cavity	pT1	pN2b	G3	not_tested	2	2	yes	no	no	no	R0	CIS Absent	no	0.2	SCC_Conventional-Keratinizing
51	Oropharynx	pT2	pN2b	G3	negative	4	21	no	yes	no	yes	R1	Ris0	yes	0	SCC_Conventional-Keratinizing	11
52	Oropharynx	pT2	pN2b	hpv_association_p16	positive	2	18	no	no	no	yes	R0	CIS Absent	no	0.5	SCC_Basaloid	11
53	Oropharynx	pT1	pN2b	G2	negative	3	14	no	no	no	no	R0	CIS Absent	no	0.5	SCC_Conventional-Keratinizing	6
54	Oropharynx	pT1	pN2	hpv_association_p16	positive	2	34	yes	yes	no	no	R0	CIS Absent	no	<0.1	SCC_Basaloid	6
55	Oral_Cavity	pT1	NX	G2	not_tested		0		no	no	no	R0	Ris0	yes	0.3	SCC_Conventional-Keratinizing	1.5
56	Hypopharynx	pT2	NX	G3	not_tested		0		no	no	no	R0	Ris0	yes	0.5	SCC_Sarcomatoid	6
57	Larynx	pT3	pN0	G2	not_tested	0	28		no	no	no	R1	CIS Absent	no	0	SCC_Conventional-Keratinizing	9
58	Oral_Cavity	pT2	pN0	G2	not_tested	0	18		no	no	no	R0	CIS Absent	no	1.2	SCC_Conventional-NonKeratinizing	14
59	Oropharynx	pT2	pN2c	G2	negative	3	32	yes	yes	no	no	R0	CIS Absent	no	0.5	SCC_Conventional-Keratinizing	8
60	Hypopharynx	pT3	pN0	G2	not_tested	0	25		yes	no	no	R0	CIS Absent	no	0.1	SCC_Conventional-Keratinizing	11
61	Hypopharynx	pT4b	pN1	G3	not_tested	1	21	yes	no	no	no	R1	Ris1	yes	0	SCC_Conventional-Keratinizing	7
62	Oropharynx	pT2	pN2b	G2	negative	13	22	no	no	no	no	R0	CIS Absent	no	0.5	SCC_Conventional-NonKeratinizing	11
63	Larynx	pT4a	pN0	G3	not_tested	0	27		no	no	no	R0	Ris0	no	0.1	SCC_Conventional-Keratinizing	5
64	Oropharynx	pT3	pN2b	G3	negative	7	68	no	no	no	no	R0	CIS Absent	no	<0.1	SCC_Conventional-Keratinizing	2
65	Oral_Cavity	pT2	NX	G3	not_tested		0		yes	no	yes	R0	Ris0	yes	0.2	SCC_Conventional-Keratinizing	15
66	Oral_Cavity	pT1	pN0	G2	not_tested	0	39		no	no	no	R0	Ris0	yes		SCC_Conventional-Keratinizing	2
67	Larynx	pT4a	pN0	G3	not_tested	0	27		no	no	no	R0	CIS Absent	no	<0.1	SCC_Conventional-Keratinizing	12
68	Hypopharynx	pT1	pN2b	G3	not_tested	2	16	yes	yes	no	no	R0	CIS Absent	no	0.5	SCC_Basaloid	4
69	Oropharynx	pT2	NX	hpv_association_p16	positive		0		no	no	no	R1	CIS Absent	no	0	SCC_Conventional-NonKeratinizing	10
70	Oropharynx	pT2	pN0	G2	negative	0	39		no	no	no	R0	CIS Absent	no	0.5	SCC_Conventional-Keratinizing	5
71	Oropharynx	pT2	pN3b	G3	negative	3	24	yes	no	yes	yes	R0	Ris0	yes	<0.1	SCC_Conventional-Keratinizing	19
72	Oropharynx	pT2	pN1	hpv_association_p16	positive	1	36		no	no	no	R0	Ris0	yes		SCC_Basaloid	5
73	Oropharynx	pT3	pN2	hpv_association_p16	positive	4	69	yes	yes	yes	yes	R0	Ris0	yes	0.5	SCC_Sarcomatoid	30
74	Oropharynx	pT2	pN0	G3	negative	0	27		no	no	no	R0	CIS Absent	no	0.1	SCC_Conventional-Keratinizing	12
75	Oropharynx	pT2	pN0	G2	negative	0	31		yes	no	yes	R0	Ris0	no	0.1	SCC_Conventional-Keratinizing	18
76	Larynx	pT3	pN0	G3	not_tested	0	38		no	no	no	R0	CIS Absent	no		SCC_Basaloid	11
77	Oropharynx	pT2	pN2a	hpv_association_p16	positive	1	23	no	no	no	no	R0	CIS Absent	no	<0.1	SCC_Basaloid	9
78	Oropharynx	pT1	pN3b	G3	negative	10	34	yes	no	no	yes	R0	CIS Absent	no	0.6	SCC_Conventional-Keratinizing	6
79	Hypopharynx	pT3	pN0	G3	not_tested	0	23		no	no	no	R0	CIS Absent	no	0.1	SCC_Basaloid	12
80	Larynx	pT2	NX	G3	not_tested		0		no	no	no	R0	Ris0	no	<0.1	SCC_Conventional-Keratinizing	8
81	Hypopharynx	pT2	pN2b	G3	not_tested	2	39	no	yes	no	no	R0	Ris0	yes	0.5	SCC_Conventional-Keratinizing	10
82	Larynx	pT1	NX	G3	not_tested		0		no	no	no	R0	CIS Absent	no		SCC_Conventional-Keratinizing	4
83	Oropharynx	pT1	pN3	hpv_association_p16	positive	1	14	yes	no	no	no	R0	Ris0	yes	<0.1	SCC_Conventional-NonKeratinizing
84	Larynx	pT1a	NX	G3	not_tested		0		no	no	no	R0	Ris0	yes		SCC_Conventional-Keratinizing	6
85	Oropharynx	pT2	pN0	G3	negative	0	8		no	no	no	R0	CIS Absent	no	0.3	SCC_Conventional-Keratinizing	7
86	Oropharynx	pT3	pN1	hpv_association_p16	positive	1	38	no	yes	yes	no	R0	CIS Absent	no	<0.1	SCC_Conventional-Keratinizing	15
87	Larynx	pT4a	pN2b	G3	not_tested	5	36	no	no	yes	yes	R0	CIS Absent	no	<0.1	SCC_Conventional-Keratinizing	11
88	Oropharynx	pT2	pN2a	G2	negative	2	13	yes	yes	no	yes	R0	CIS Absent	no	0.1	SCC_Conventional-Keratinizing	18
89	CUP	TX	pN2c	G3	negative	5	8	yes	no	no	no	RX	CIS Absent	no		SCC_Conventional-Keratinizing
90	Oropharynx	pT1	pN1	hpv_association_p16	positive	1	15	no	no	no	no	R0	Ris0	yes	0.1	SCC_Conventional-NonKeratinizing	8
91	Oropharynx	pT1	pN1	G3	negative	1	52	no	no	no	no	R0	Ris0	yes	<0.1	SCC_Conventional-Keratinizing	4
92	Oral_Cavity	pT3	pN0	G3	not_tested	0	26		no	no	no	R0	CIS Absent	no	0.1	SCC_Conventional-Keratinizing	15
93	Oropharynx	pT2	pN0	hpv_association_p16	positive	0	20		no	no	no	R0	CIS Absent	no	0.5	SCC_Basaloid
94	Oropharynx	pT3	pN1	G2	negative	1	67	yes	no	no	no	R0	Ris0	yes		SCC_Conventional-Keratinizing
95	Oropharynx	pT1	pN2b	G3	negative	3	43	no	yes	no	no	R0	Ris0	yes	0.1	SCC_Conventional-Keratinizing	5
96	Oropharynx	pT1	pN1	G2	negative	3	21	yes	no	no	no	R0	CIS Absent	no		SCC_Basaloid	7
97	Larynx	pT3	pN0	G3	not_tested	0	31		yes	no	no	R0	CIS Absent	no		SCC_Conventional-Keratinizing	7
98	Oral_Cavity	pT2	NX	G1	not_tested		0		no	no	no	R0	Ris0	yes
99	Oral_Cavity	pT2	NX	G2	not_tested		0		no	no	no	R0	CIS Absent	no	<0.1	SCC_Conventional-Keratinizing	20
100	Larynx	pT1	NX	G3	not_tested		0		no	no	no	R0	Ris0	yes		SCC_Conventional-Keratinizing	3
101	Oropharynx	pT3	pN2b	G3	negative	4	27	yes	yes	no	yes	R0	CIS Absent	no	<0.1	SCC_Conventional-Keratinizing	11
102	Larynx	pT4a	pN2b	G3	not_tested	2	47	yes	no	no	yes	R0	CIS Absent	no	<0.1	SCC_Conventional-Keratinizing
103	Oropharynx	pT2	pN0	G3	negative	0	51		yes	yes	no	R0	CIS Absent	no	0.5	SCC_Conventional-NonKeratinizing	13
104	Oropharynx	pT1	pN3	G2	negative	4	31	yes	no	no	no	R0	Ris0	yes	0.2	SCC_Conventional-Keratinizing
105	Oral_Cavity	pT1	pN1	G2	not_tested	1	36	no	no	no	no	R0	CIS Absent	no	0.5	SCC_Conventional-Keratinizing	1
106	Oropharynx	pT3	NX	G3	negative		0		no	no	no	RX	CIS Absent	no		SCC_Conventional-Keratinizing	5
107	Oropharynx	pT1	pN2a	hpv_association_p16	positive	1	20	no	no	no	no	R0	CIS Absent	no	0.5	SCC_Basaloid	5
108	Larynx	pT1	pN0	G3	not_tested	0	43		no	no	no	R0	CIS Absent	no	0.2	SCC_Basaloid	3
109	Oropharynx	pT2	pN2b	hpv_association_p16	positive	4	54	yes	yes	no	no	R0	Ris0	yes	0.1	SCC_Conventional-NonKeratinizing	9
110	Oropharynx	pT2	pN0	G2	negative	0	31		no	no	no	R0	Ris0	yes	<0.1	SCC_Conventional-Keratinizing	6
111	Oral_Cavity	pT2	NX	G2	not_tested		0		no	no	no	R0	CIS Absent	no	0.1	SCC_Conventional-Keratinizing	11
112	Oropharynx	pT2	pN2b	G3	negative	2	44	yes	no	no	yes	R0	Ris0	yes	0.5	SCC_Conventional-Keratinizing	12
113	Oropharynx	pT2	pN2c	G3	negative	3	27	no	no	no	no	R0	CIS Absent	no	0.1	SCC_Conventional-Keratinizing
114	Oropharynx	pT3	pN2	hpv_association_p16	positive	3	37	yes	no	no	no	R0	Ris0	yes	<0.1	SCC_Conventional-Keratinizing	20
115	Hypopharynx	pT4a	pN2b	G3	not_tested	2	46	yes	yes	no	yes	R0	CIS Absent	no	<0.1	SCC_Conventional-Keratinizing	8
116	Oropharynx	pT2	pN0	G3	negative	0	11		no	no	yes	R0	CIS Absent	no	0.5	SCC_Conventional-Keratinizing	8
117	Larynx	pT1	NX	G2	not_tested		0		no	no	no	R0	CIS Absent	no		SCC_Conventional-NonKeratinizing	0.5
118	Oropharynx	pT2	pN2b	G3	negative	2	42	no	yes	no	no	R0	Ris0	yes	<0.1	SCC_Conventional-NonKeratinizing	27
119	Oropharynx	pT1	NX	G3	negative		0		no	no	no	R0	Ris0	yes		SCC_Basaloid	1
120	Oropharynx	pT2	pN0	G3	negative	0	46		no	no	no	R0	CIS Absent	no	<0.1	SCC_Basaloid	15
121	Oropharynx	pT2	pN1	G3	negative	1	46	no	yes	no	no	R0	Ris0	yes	<0.1	SCC_Conventional-Keratinizing	10
122	Larynx	pT2	pN0	G2	not_tested	0	26		no	no	no	R0	Ris0	yes		SCC_Conventional-Keratinizing	8
123	Larynx	pT3	pN2b	G3	not_tested	2	27	no	yes	no	yes	R0	Ris0	yes	0.3	SCC_Conventional-NonKeratinizing
124	Oropharynx	pT2	NX	G1	negative		0		no	no	no	RX	CIS Absent	no		SCC_Conventional-Keratinizing	3
125	Hypopharynx	pT1	pN2b	G2	not_tested	4	46	yes	yes	no	no	R1	CIS Absent	no	0	SCC_Conventional-Keratinizing
126	Oral_Cavity	pT3	pN2a	G2	not_tested	1	46	no	no	no	no	R0	Ris0	yes		SCC_Conventional-NonKeratinizing
127	Larynx	pT1b	NX	G2	not_tested		0		no	no	no	R0	CIS Absent	no	0.1	SCC_Conventional-Keratinizing	2.8
128	Oral_Cavity	pT1	pN0	G2	not_tested	0	17		no	no	no	R1	Ris0	yes	0	SCC_Conventional-Keratinizing	3
129	Hypopharynx	pT1	pN2b	G3	not_tested	11	12	yes	yes	no	no	R1	CIS Absent	no	0	SCC_Conventional-Keratinizing	8
130	Oral_Cavity	pT2	pN1	G1	not_tested	1	37	no	no	no	no	R0	CIS Absent	no		SCC_Conventional-Keratinizing	16
131	Hypopharynx	pT1	pN2b	G3	not_tested	3	31	yes	no	no	no	R0	CIS Absent	no	0.2	SCC_Basaloid	3
132	Larynx	pT4a	pN2c	G2	not_tested	5	28	yes	yes	no	no	R0	CIS Absent	no		SCC_Conventional-Keratinizing
133	Oral_Cavity	pT4a	pN2b	G3	not_tested	3	32	yes	no	no	yes	R0	CIS Absent	no	<0.1	SCC_Conventional-NonKeratinizing	13
134	Oropharynx	pT2	pN2b	hpv_association_p16	positive	2	23	no	no	no	no	R0	CIS Absent	no	0.5	SCC_Conventional-Keratinizing	11
135	Oral_Cavity	pT3	pN0	G3	not_tested	0	15		no	no	no	R0	CIS Absent	no	0.5	SCC_Conventional-NonKeratinizing	12
136	Larynx	pT4a	pN1	G3	not_tested	1	56	no	no	no	no	R0	CIS Absent	no	<0.1	SCC_Conventional-Keratinizing
137	Larynx	pT2	pN0	G3	not_tested	0	32		no	no	no	R0	Ris0	yes	0.4	SCC_Conventional-NonKeratinizing	7
138	Oropharynx	pT1	pN3	hpv_association_p16	positive	3	15	yes	no	no	no	RX	CIS Absent	no		SCC_Conventional-NonKeratinizing	2
139	Oropharynx	pT3	pN2c	hpv_association_p16	positive	2	54	no	no	no	no	R1	CIS Absent	no	0	SCC_Conventional-Keratinizing	5
140	Larynx	pT1a	NX	G2	not_tested		0		no	no	no	R0	Ris0	yes	0.2	SCC_Conventional-Keratinizing	4
141	Oropharynx	pT2	pN2c	hpv_association_p16	positive	7	22	yes	yes	no	no	R0	CIS Absent	no	0.5	SCC_Conventional-Keratinizing	16
142	Oropharynx	pT1	NX	G2	negative		0	no	no	no	no	RX	CIS Absent	no		SCC_Conventional-Keratinizing	15
143	Hypopharynx	pT4a	pN2b	G3	not_tested	2	51	no	no	no	no	R0	CIS Absent	no	0.5	SCC_Basaloid	50
144	Larynx	pT2	pN1	G2	not_tested	1	30	no	no	no	yes	R1	CIS Absent	no	0	SCC_Conventional-Keratinizing	21
145	Larynx	pT1a	NX	G3	not_tested		0		no	no	no	R0	CIS Absent	no			4.5
146	Oropharynx	pT1	pN0	G3	negative	0	20		no	no	no	R0	Ris0	no	<0.1	SCC_Conventional-Keratinizing	9
147	Oral_Cavity	pT2	pN2b	G3	not_tested	3	15	no	no	no	no	R0	CIS Absent	no	0.3	SCC_Conventional-Keratinizing
148	Oropharynx	pT2	pN2	hpv_association_p16	positive	3	27	no	no	no	no	R0	Ris0	yes	0.5	SCC_Conventional-NonKeratinizing
149	Hypopharynx	pT4a	pN1	G3	not_tested	1	66	no	no	no	yes	R0	Ris0	yes
150	Oropharynx	pT1	pN2	hpv_association_p16	positive	3	13	no	no	no	no	R0	Ris0	yes	0.5	SCC_Basaloid
151	Oropharynx	pT1	pN0	hpv_association_p16	positive	0	12		no	no	no	R0	CIS Absent	no	0.1	SCC_Conventional-NonKeratinizing	4
152	Larynx	pT4b	pN2c	G3	not_tested	25	42		no	no	no	R1	CIS Absent	no	0	SCC_Conventional-Keratinizing
153	Oropharynx	pT3	pN1	hpv_association_p16	positive	3	20	yes	yes	no	no	R0	CIS Absent	no	<0.1	SCC_Basaloid
154	Larynx	pT4a	pN0	G3	not_tested	0	27		yes	yes	yes	R1	CIS Absent	no	0	SCC_Conventional-Keratinizing	18
155	Oral_Cavity	pT3	pN0	G2	not_tested	0	74		no	no	no	R0	CIS Absent	no		SCC_Conventional-Keratinizing	8
156	Oral_Cavity	pT3	pN0	G3	not_tested	0	30		no	no	no	R0	CIS Absent	no	<0.1	SCC_Conventional-Keratinizing	14
157	Oral_Cavity	pT3	pN2a	G3	not_tested	1	49	yes	no	no	no	R0	CIS Absent	no		SCC_Conventional-Keratinizing	13
158	Oropharynx	pT2	pN2	hpv_association_p16	positive	15	24	yes	yes	no	no	R0	CIS Absent	no	0.5	SCC_Basaloid
159	Oropharynx	pT3	pN2b	hpv_association_p16	positive	4	64	yes	no	no	no	R0	CIS Absent	no	0.1	SCC_Basaloid	15
160	Oral_Cavity	pT2	pN0	G2	not_tested	0	15		no	no	yes	R0	Ris0	yes	0.1	SCC_Conventional-NonKeratinizing	15
161	Larynx	pT2	pN0	G3	not_tested	0	45		no	no	no	R0	CIS Absent	no	0.6	SCC_Conventional-NonKeratinizing	2.5
162	Oropharynx	pT1	NX	G3	negative		0		no	no	no	R0	Ris0	yes	<0.1	SCC_Conventional-NonKeratinizing	4
163	Larynx	pT1a	NX	G3	not_tested		0		no	no	no	R0	CIS Absent	no	<0.1	SCC_Conventional-Keratinizing	3
164	Larynx	pT2	NX	G3	not_tested		0		no	no	no	R0	Ris0	yes	0.2	SCC_Conventional-Keratinizing	10
165	Oral_Cavity	pT1	pN2b	G3	not_tested	9	27	yes	no	no	no	R0	CIS Absent	no		SCC_Conventional-Keratinizing	5
166	Larynx	pT1	NX	G3	not_tested		0		no	no	no	R0	Ris0	yes	<0.1	SCC_Basaloid	3
167	Oropharynx	pT3	pN2b	G2	negative	2	27	no	yes	no	no	R0	CIS Absent	no	<0.1	SCC_Conventional-Keratinizing	23
168	Larynx	pT1a	pN0	G2	not_tested	0	16		no	no	no	R0	CIS Absent	no		SCC_Conventional-Keratinizing	1
169	Oral_Cavity	pT2	pN0	G3	not_tested	0	47		no	no	yes	R0	CIS Absent	no	0.7	SCC_Conventional-Keratinizing	12
170	Larynx	pT2	NX	G3	not_tested		0		no	no	no	R0	Ris0	no		SCC_Conventional-Keratinizing	8
171	Larynx	pT1a	pN1	G3	not_tested	1	4	no	no	no	no	R0	CIS Absent	no		SCC_Conventional-NonKeratinizing	7
172	Oropharynx	pT1	pN0	G3	negative	0	33		no	no	no	R0	Ris0	yes	0.5	SCC_Conventional-Keratinizing	4
173	Larynx	pT1	NX	G2	not_tested		0		no	no	no	R0	CIS Absent	no		SCC_Conventional-Keratinizing	3
174	Larynx	pT1	pN0	G2	not_tested	0	2		yes	no	no	R0	CIS Absent	no		SCC_Conventional-Keratinizing	5
175	Oral_Cavity	pT3	pN0	G1	not_tested	0	23		no	no	no	R0	CIS Absent	no		SCC_Conventional-Keratinizing	2
176	Oral_Cavity	pT2	NX	G3	not_tested		0		no	no	yes	R0	Ris0	no	0.5	SCC_Conventional-Keratinizing	4
177	Oropharynx	pT4a	pN2a	G3	negative	1	67	yes	no	no	yes	R0	CIS Absent	no		SCC_Conventional-NonKeratinizing
178	Larynx	pT1a	NX	G2	not_tested		0		no	no	no	R0	Ris1	yes	0.4	SCC_Conventional-Keratinizing	2
179	Oral_Cavity	pT1	NX	G3	not_tested		0		no	no	no	R0	CIS Absent	no	0.4	SCC_Conventional-NonKeratinizing	4
180	Oral_Cavity	pT3	pN2c	G3	not_tested	9	27	yes	yes	yes	yes	RX	CIS Absent	no		SCC_Conventional-Keratinizing	28
181	Larynx	pT2	pN2b	G3	not_tested	2	32	yes	yes	no	no	R1	CIS Absent	no	0	SCC_Conventional-Keratinizing	13
182	Oral_Cavity	pT2	pN2b	G3	not_tested	4	24	yes	no	no	yes	R0	CIS Absent	no	0.5	SCC_Conventional-Keratinizing	7
183	Larynx	pT1	NX	G2	not_tested		0		no	no	no	R0	Ris0	yes	<0.1	SCC_Conventional-Keratinizing	1
184	Oropharynx	pT1	pN1	hpv_association_p16	positive	1	36	no	no	no	no	R0	CIS Absent	no	0.5	SCC_Basaloid
185	Oral_Cavity	pT3	pN3b	G3	not_tested	9	49	yes	yes	no	yes	R0	Ris0	no	0.4	SCC_Conventional-Keratinizing	12
186	Larynx	pT4a	pN0	G3	not_tested	0	10		no	no	yes	R0	Ris0	yes		SCC_Conventional-Keratinizing
187	Larynx	pT3	pN0	G3	not_tested	0	29		no	no	yes	R0	Ris0	no	<0.1	SCC_Conventional-NonKeratinizing	6
188	Hypopharynx	pT2	pN3b	G3	not_tested	5	33	yes	no	no	no	R0	Ris0	yes	0.5	SCC_Conventional-Keratinizing	2
189	Hypopharynx	pT3	pN1	G3	not_tested	1	26	no	yes	no	no	R0	CIS Absent	no		SCC_Conventional-Keratinizing	12
190	Larynx	pT2	NX	G2	not_tested		0		no	no	no	R0	CIS Absent	no		SCC_Conventional-Keratinizing	7
191	Oropharynx	pT1	pN1	hpv_association_p16	positive	1	31		no	no	no	R0	CIS Absent	no	<0.1	SCC_Basaloid	3
192	Oral_Cavity	pT2	pN1	G3	not_tested	1	14	no	no	no	yes	R1	CIS Absent	no	0	SCC_Conventional-Keratinizing	15
193	Oropharynx	pT3	NX	G2	negative		0		no	no	no	RX	CIS Absent	no		SCC_Conventional-Keratinizing	3
194	Oropharynx	pT1	pN0	G3	negative	0	36		no	no	yes	R0	Ris0	yes	<0.1	SCC_Conventional-Keratinizing	11
195	Hypopharynx	pT1	pN3b	G3	not_tested	6	17	no	yes	no	no	R0	Ris0	no	0.5	SCC_Basaloid	6
196	Larynx	pT1	NX	G2	not_tested		0		no	no	no	RX	CIS Absent	no		SCC_Conventional-Keratinizing
197	Hypopharynx	pT4a	pN2c	G3	not_tested	4	50	yes	yes	no	no	R0	Ris0	no	0.5	Neuroendocrine_Carcinoma
198	Oropharynx	pT2	pN1	hpv_association_p16	positive	1	31	no	yes	no	no	R0	Ris0	yes	0	SCC_Basaloid
199	Oropharynx	pT4a	pN3	G3	negative	10	40	yes	yes	yes	no	R0	CIS Absent	no	0.4	SCC_Conventional-NonKeratinizing
200	Oropharynx	pT2	pN0	hpv_association_p16	positive	0	29		no	no	no	R0	CIS Absent	no	0.1	SCC_Conventional-NonKeratinizing	12
201	Oropharynx	pT1	pN2	hpv_association_p16	positive	9	20	yes	no	no	yes	R0	CIS Absent	no	<0.1	SCC_Conventional-Keratinizing	9
202	Larynx	pT1a	NX	G2	not_tested		0		no	no	no	RX	Ris0	yes			1
203	Larynx	pT1a	NX	G2	not_tested		0		no	no	no	R0	CIS Absent	no		SCC_Conventional-Keratinizing	2
204	Oropharynx	pT1	pN2b	hpv_association_p16	positive	2	18	yes	yes	no	no	R0	CIS Absent	no	0.5	SCC_Conventional-NonKeratinizing	3
205	Oral_Cavity	pT1	NX	G2	not_tested		0		no	no	no	R0	CIS Absent	no	0.6	SCC_Conventional-Keratinizing	3
206	Hypopharynx	pT2	pN2b	G3	not_tested	3	41	yes	no	no	no	R0	CIS Absent	no	0.1	SCC_Conventional-NonKeratinizing	10
207	Oropharynx	pT1	pN0	G3	negative	0	16		no	no	no	R0	CIS Absent	no	<0.1	SCC_Conventional-NonKeratinizing	6
208	Hypopharynx	pT1	pN3b	G3	not_tested	3	38	no	yes	no	no	R0	CIS Absent	no	0.1	SCC_Conventional-NonKeratinizing	3
209	Oropharynx	pT2	NX	hpv_association_p16	positive		0	no	no	no	no	R1	CIS Absent	no	0	SCC_Basaloid	12
210	Larynx	pT1	pN2b	G3	not_tested	2	41	yes	no	no	no	R0	CIS Absent	no	0.2	SCC_Conventional-Keratinizing	7
211	Hypopharynx	pT4a	pN0	G3	not_tested	0	40		yes	yes	no	R0	CIS Absent	no	<0.1	SCC_Basaloid
212	Oropharynx	pT3	pN0	G3	negative	0	30		no	no	no	R0	CIS Absent	no	0.5	SCC_Sarcomatoid	5
213	Oral_Cavity	pT1	pN0	G2	not_tested	0	29		no	no	no	R0	CIS Absent	no	0.5	SCC_Conventional-Keratinizing	8
214	Oropharynx	pT2	pN3	hpv_association_p16	positive	12	25	yes	yes	no	no	R1	CIS Absent	no	0	SCC_Basaloid	7
215	Oropharynx	pT2	pN1	hpv_association_p16	positive	1	52	yes	no	no	yes	R0	Ris0	yes	0.1	SCC_Basaloid	9
216	Larynx	pT1	NX	G1	not_tested		0		no	no	no	R0	CIS Absent	no	0.1
217	Oropharynx	pT2	pN1	hpv_association_p16	positive	1	15	no	yes	no	no	R0	CIS Absent	no	0.5	SCC_Basaloid	12
218	Hypopharynx	pT4a	pN2c	G2	not_tested	3	43	yes	yes	no	yes	R0	Ris0	yes		SCC_Conventional-Keratinizing
219	Oropharynx	pT1	pN0	G3	negative	0	24		no	no	no	R0	Ris0	yes	0.5	SCC_Conventional-NonKeratinizing	2
220	Oral_Cavity	pT1	NX	G2	not_tested		0		no	no	no	R0	CIS Absent	no	0.3	SCC_Conventional-NonKeratinizing	5
221	Oropharynx	pT1	pN2b	G3	negative	2	45	no	no	no	no	R0	Ris0	yes	0.5	SCC_Conventional-Keratinizing	4
222	Oropharynx	pT1	pN2b	G3	negative	2	40	no	yes	no	no	R0	CIS Absent	no	0.5	SCC_Conventional-Keratinizing	7
223	Larynx	pT1a	NX	G2	not_tested		0		no	no	no	R0	CIS Absent	no		SCC_Conventional-NonKeratinizing	2
224	Larynx	pT1a	NX	G2	not_tested		0		no	no	no	R0	Ris0	yes		SCC_Conventional-Keratinizing	2
225	Oropharynx	pT1	NX	G3	negative		0		no	no	yes	R0	CIS Absent	no	<0.1	SCC_Conventional-Keratinizing	9
226	Larynx	pT1	NX	G3	not_tested		0		no	no	no	R0	Ris0	yes		SCC_Conventional-Keratinizing	2
227	Oral_Cavity	pT2	pN2b	G2	not_tested	4	22		no	no	no	R0	CIS Absent	no	0.5	SCC_Conventional-Keratinizing
228	Hypopharynx	pT1	pN3	G3	not_tested	2	10	yes	no	no	no	R0	Ris0	yes	0.2	SCC_Conventional-NonKeratinizing
229	Oral_Cavity	pT2	pN0	G2	not_tested	0	13		no	no	no	R0	CIS Absent	no	0.1	SCC_Conventional-Keratinizing	15
230	Oropharynx	pT3	pN0	G2	negative	0	16		no	no	yes	R0	CIS Absent	no	0.5	SCC_Conventional-NonKeratinizing	15
231	Oropharynx	pT3	pN2b	G3	negative	3	62	yes	no	no	no	R0	CIS Absent	no	0.5	SCC_Conventional-NonKeratinizing	17
232	Oral_Cavity	pT2	pN2b	G3	not_tested	2	33	no	yes	no	yes	R0	CIS Absent	no	<0.1	SCC_Conventional-Keratinizing	8
233	Oropharynx	pT1	NX	G2	negative		0		no	no	no	R0	Ris0	yes	0.2	SCC_Conventional-NonKeratinizing	1
234	Hypopharynx	pT2	pN3b	G3	not_tested	2	20	yes	no	no	no	R0	CIS Absent	no	0.1	SCC_Conventional-Keratinizing	3
235	Oropharynx	pT2	pN0	hpv_association_p16	positive	0	50		no	no	no	R0	CIS Absent	no	<0.1	SCC_Conventional-NonKeratinizing
236	Oropharynx	pT1	pN1	G3	negative	1	56	no	yes	no	no	R0	CIS Absent	no	0.1	SCC_Conventional-NonKeratinizing	7
237	Oropharynx	pT3	pN2b	G3	negative	2	18	yes	no	no	yes	R0	CIS Absent	no	0.5	SCC_Conventional-Keratinizing	18
238	Oropharynx	pT1	NX	hpv_association_p16	positive		0		no	no	no	R1	Ris0	yes	0	SCC_Basaloid	2
239	Oropharynx	pT3	pN2b	G3	negative	5	52	yes	yes	no	yes	R0	CIS Absent	no	0.1	SCC_Basaloid	17
240	Hypopharynx	pT1	pN3b	G3	not_tested	2	34	yes	no	no	no	R0	Ris1	yes	0.6	SCC_Conventional-NonKeratinizing	1
241	Larynx	pT3	pN0	G3	not_tested	0	46		no	no	no	R0	Ris0	yes	0.8	SCC_Conventional-NonKeratinizing	8
242	Larynx	pT1	NX	G3	not_tested		0		no	no	no	R0	Ris0	yes	<0.1	SCC_Basaloid	5
243	Oral_Cavity	pT3	pN0	G2	not_tested	0	21		no	no	no	R0	Ris0	no	0.6	SCC_Conventional-Keratinizing	12
244	Hypopharynx	pT1	pN2c	G3	not_tested	4	49		no	no	no	R1	CIS Absent	no	0	SCC_Conventional-Keratinizing
245	Oral_Cavity	pT1	NX	G2	not_tested		0		no	no	no	R0	Ris0	no		SCC_Conventional-Keratinizing	1.5
246	Oropharynx	pT2	pN2b	G3	negative	2	45	no	no	no	no	R0	Ris0	yes	0.5	SCC_Basaloid	4
247	Oral_Cavity	pT1	NX	G1	not_tested		0		no	no	no	R0	CIS Absent	no	<0.1		1
248	Larynx	pT2	pN2b	G3	not_tested	2	19	no	no	no	no	R0	CIS Absent	no	<0.1	SCC_Basaloid	3
249	Oropharynx	pT2	pN0	G2	negative	0	16		no	no	no	R0	CIS Absent	no	0.5	SCC_Conventional-Keratinizing	7
250	Oropharynx	pT2	pN2b	G2	negative	3	15	no	yes	no	yes	R0	CIS Absent	no	0.1	SCC_Conventional-NonKeratinizing
251	Oropharynx	pT1	NX	hpv_association_p16	positive		0		no	no	no	R1	Ris0	yes	0	SCC_Conventional-NonKeratinizing	2
252	Oropharynx	pT1	pN2b	hpv_association_p16	positive	3	29	no	yes	yes	no	R0	CIS Absent	no	0.5	SCC_Basaloid	3
253	Larynx	pT4a	pN2a	G3	not_tested	1	36	yes	no	no	no	R0	Ris0	yes	<0.1	SCC_Conventional-Keratinizing
254	Oral_Cavity	pT3	pN2b	G3	not_tested	2	29	yes	no	no	yes	R1	CIS Absent	no	0	SCC_Conventional-Keratinizing
255	Larynx	pT4a	pN0	G2	not_tested	0	8		no	no	no	R0	CIS Absent	no	<0.1	SCC_Conventional-Keratinizing	16
256	Oropharynx	pT2	pN0	G3	negative	0	29		no	no	no	R0	Ris0	no	0.5	SCC_Conventional-Keratinizing	4
257	Oropharynx	pT2	pN2b	G3	negative	3	24	yes	yes	yes	yes	R0	Ris0	yes	0.5	SCC_Conventional-NonKeratinizing	6
258	Oral_Cavity	pT2	pN0	G2	not_tested	0	27		no	no	no	R0	CIS Absent	no		SCC_Conventional-Keratinizing	15
259	Oropharynx	pT1	pN1	hpv_association_p16	positive	1	16	no	no	no	no	R0	CIS Absent	no	<0.1	SCC_Conventional-NonKeratinizing
260	Larynx	pT4a	pN1	G3	not_tested	1	43	no	no	no	yes	R1	CIS Absent	no	0	SCC_Conventional-Keratinizing	16
261	Oral_Cavity	pT1	pN3b	G1	not_tested	6	18		no	no	yes	R0	CIS Absent	no	1.1	SCC_Conventional-Keratinizing	8
262	Larynx	pT3	pN2a	G2	not_tested	1	47	yes	no	no	no	R0	CIS Absent	no		SCC_Conventional-Keratinizing
263	Larynx	pT2	pN0	G2	not_tested	0	10		no	no	no	R0	Ris0	yes	0.1	SCC_Conventional-Keratinizing	2
264	Hypopharynx	pT4a	pN2c	G3	not_tested	2	13	yes	yes	yes	yes	R0	Ris0	yes		SCC_Conventional-NonKeratinizing
265	Larynx	pT4a	pN1	G3	not_tested	1	32		no	no	no	R0	CIS Absent	no	<0.1	SCC_Conventional-Keratinizing	14
266	Larynx	pT4a	pN3	G2	not_tested	1	22	yes	yes	yes	yes	R0	Ris0	yes		SCC_Conventional-Keratinizing	21
267	Larynx	pT3	pN0	G3	not_tested	0	38		no	no	no	R0	Ris0	yes		SCC_Conventional-Keratinizing	10
268	Oropharynx	pT3	pN2a	G3	negative	1	44	yes	no	no	yes	R0	CIS Absent	no	0	SCC_Basaloid	21
269	Hypopharynx	pT3	pN1	G2	not_tested	1	30	no	no	no	no	R0	CIS Absent	no	0.5	SCC_Conventional-Keratinizing
270	Larynx	pT3	pN1	G3	not_tested	1	29		no	no	no	R0	Ris0	yes	0.5	SCC_Conventional-Keratinizing	3.5
271	Oral_Cavity	pT2	pN1	G3	not_tested	1	18	no	no	no	yes	R0	CIS Absent	no	0.3	SCC_Conventional-Keratinizing	18
272	Larynx	pT4a	pN0	G3	not_tested	0	41		no	no	no	R0	CIS Absent	no	0.2	SCC_Conventional-Keratinizing	17
273	Oral_Cavity	pT1	pN0	G2	not_tested	0	11		no	no	no	R0	CIS Absent	no	0.1	SCC_Conventional-Keratinizing	1
274	Oral_Cavity	pT1	pN2b	G2	not_tested	2	13	no	no	no	no	R0	CIS Absent	no	<0.1	SCC_Conventional-Keratinizing	1.5
275	Oral_Cavity	pT1	pN0	G2	not_tested	0	19		no	no	no	R0	Ris0	yes	<0.1	SCC_Conventional-Keratinizing	4.5
276	Oropharynx	pT4a	pN2a	G3	negative	1	40	yes	no	no	no	R0	Ris0	yes	0.1	SCC_Conventional-Keratinizing	17
277	Larynx	pT4a	pN2b	G3	not_tested	3	42	yes	no	no	yes	R0	Ris0	yes	<0.1	SCC_Conventional-Keratinizing	24
278	Oropharynx	pT3	pN2b	G3	negative	6	25	yes	yes	yes	no	R0	Ris0	yes	<0.1	SCC_Conventional-Keratinizing	6
279	Oral_Cavity	pT1	pN0	G2	not_tested	0	24		no	no	no	R0	Ris0	yes	<0.1	SCC_Conventional-Keratinizing	1
280	Larynx	pT1a	NX	G1	not_tested		0		no	no	no	R0	CIS Absent	no	0.1	SCC_Conventional-Keratinizing	5
281	Larynx	pT1	NX	G2	not_tested		0		no	no	no	R0	CIS Absent	no	0.1	SCC_Conventional-Keratinizing	1
282	Larynx	pT2	pN1	G3	not_tested	1	24	no	no	no	no	R0	CIS Absent	no		SCC_Basaloid	7
283	Oropharynx	pT2	pN0	hpv_association_p16	positive	0	22		yes	yes	no	R0	CIS Absent	no	0.5	SCC_Basaloid
284	Hypopharynx	pT4a	pN2c	G2	not_tested	3	51	yes	yes	no	yes	R1	Ris0	yes	0	SCC_Conventional-Keratinizing	45
285	Oropharynx	pT2	pN0	G3	negative	0	32		no	no	no	R0	CIS Absent	no	0.5	SCC_Conventional-Keratinizing	4
286	Oropharynx	pT2	pN1	G3	negative	1	41	no	yes	no	no	R0	CIS Absent	no	0.3	SCC_Conventional-Keratinizing	9
287	Oropharynx	pT1	pN2b	G2	negative	9	53	no	no	no	no	R0	CIS Absent	no	0.5	SCC_Conventional-NonKeratinizing	1
288	Hypopharynx	pT1	NX	G3	not_tested		0		no	no	no	R0	CIS Absent	no	0.5	SCC_Basaloid	4
289	Oral_Cavity	pT2	pN2b	G3	not_tested	2	44	no	no	no	no	R0	CIS Absent	no		SCC_Conventional-Keratinizing	9
290	Oral_Cavity	pT2	pN2a	G3	not_tested	1	58	no	no	no	no	R0	Ris0	yes		SCC_Conventional-Keratinizing	3
291	Larynx	pT2	pN0	G3	not_tested	0	44		no	no	no	R0	CIS Absent	no	0.7	SCC_Conventional-Keratinizing	11
292	Oropharynx	pT4a	pN0	G3	negative	0	31		no	no	no	R0	CIS Absent	no	<0.1	SCC_Conventional-Keratinizing	24
293	Oropharynx	pT3	pN1	hpv_association_p16	positive	1	52	no	no	no	no	R0	CIS Absent	no	0.5	SCC_Basaloid	15
294	Larynx	pT3	pN0	G2	not_tested	0	24		no	no	no	R0	CIS Absent	no		SCC_Conventional-Keratinizing
295	Oral_Cavity	pT4a	pN3	G3	not_tested	2	19	no	no	yes	no	R0	CIS Absent	no	0.1	SCC_Conventional-Keratinizing	15
296	Oropharynx	pT3	pN2b	hpv_association_p16	positive	3	35	no	no	yes	yes	R0	Ris0	yes	0.5	SCC_Sarcomatoid	13
297	Hypopharynx	pT2	pN3b	G3	not_tested	4	59	yes	no	no	no	R0	CIS Absent	no	0.1	SCC_Basaloid	4
298	Oropharynx	pT4a	pN3	G3	negative	5	19	yes	yes	yes	yes	R0	CIS Absent	no	<0.1	SCC_Conventional-Keratinizing
299	Oropharynx	pT1	pN1	hpv_association_p16	positive	1	36	no	no	no	no	R0	CIS Absent	no	0.5	SCC_Conventional-Keratinizing	3
300	Larynx	pT4a	pN2c	G3	not_tested	3	20	yes	no	no	no	R0	CIS Absent	no	<0.1	SCC_Conventional-Keratinizing
301	Larynx	pT2	pN2c	G2	not_tested	6	50	yes	no	no	no	R1	CIS Absent	no	0	SCC_Conventional-Keratinizing	12
302	Oropharynx	pT3	pN2b	G3	negative	4	22	yes	yes	no	yes	R1	CIS Absent	no	0	SCC_Basaloid	25
303	Oropharynx	pT3	pN3b	G3	negative	5	47	yes	no	yes	yes	R0	CIS Absent	no	0.5	SCC_Acantholytic	12
304	Oropharynx	pT2	pN2b	G3	negative	2	15	no	no	no	no	R0	CIS Absent	no	0.1	SCC_Conventional-Keratinizing	8
305	Larynx	pT4a	pN0	G3	not_tested	0	8		no	no	no	R0	CIS Absent	no	<0.1	SCC_Conventional-Keratinizing	13
306	Oropharynx	pT4a	pN1	G2	negative	1	31	yes	yes	no	no	R0	Ris0	yes	0.1	SCC_Conventional-Keratinizing	22
307	Oral_Cavity	pT2	pN0	G3	not_tested	0	26		no	no	yes	R0	Ris0	yes	<0.1	SCC_Conventional-Keratinizing	6
308	Larynx	pT2	NX	G2	not_tested		0		no	no	no	R0	CIS Absent	no	<0.1	SCC_Conventional-Keratinizing	4
309	Larynx	pT1a	NX	G2	not_tested		0		no	no	no	R0	CIS Absent	no		SCC_Conventional-Keratinizing	3
310	Oropharynx	pT1	pN0	G3	negative	0	31		no	no	yes	R0	CIS Absent	no	0.2	SCC_Conventional-Keratinizing	5
311	Oral_Cavity	pT2	pN2c	G2	not_tested	2	26		no	no	no	R1	CIS Absent	no	0	SCC_Conventional-Keratinizing	9
312	Larynx	pT3	pN1	G3	not_tested	1	43	no	no	no	yes	R0	Ris0	yes	<0.1	SCC_Conventional-Keratinizing	10
313	Larynx	pT1	NX	G2	not_tested		0		no	no	no	R0	Ris0	yes		SCC_Conventional-Keratinizing	1
314	Hypopharynx	pT3	pN3	G2	not_tested	13	55	yes	yes	no	no	R0	CIS Absent	no	<0.1	SCC_Conventional-Keratinizing	6
315	Larynx	pT2	pN2c	G3	not_tested	3	32	yes	no	no	no	R0	Ris0	yes	0.2	SCC_Conventional-Keratinizing	10
316	Oropharynx	pT1	pN2	hpv_association_p16	positive	9	21	yes	no	no	no	R0	CIS Absent	no	<0.1	SCC_Basaloid	5
317	Larynx	pT1	NX	G3	not_tested		0		no	no	no	R0	CIS Absent	no		SCC_Conventional-Keratinizing	4
318	Larynx	pT1a	NX	G2	not_tested		0		no	no	no	R0	CIS Absent	no
319	Oral_Cavity	pT2	pN0	G3	not_tested	0	29		no	no	no	R0	CIS Absent	no	0.2	SCC_Conventional-Keratinizing	11
320	Oral_Cavity	pT3	NX	G3	not_tested		0		yes	no	no	R0	Ris0	no	0.5	SCC_Basaloid	11
321	Oropharynx	pT2	pN1	G2	negative	1	24	no	no	no	no	R0	CIS Absent	no	0.5	SCC_Conventional-Keratinizing
322	Oropharynx	pT1	pN1	hpv_association_p16	positive	1	17	no	no	no	no	R0	CIS Absent	no	0.1	SCC_Basaloid	4
323	Oral_Cavity	pT1	NX	G3	not_tested		0		no	no	no	R0	Ris0	yes		SCC_Conventional-NonKeratinizing	2
324	Hypopharynx	pT2	NX	G3	not_tested		0		yes	no	no	R0	Ris0	yes	0.5	SCC_Conventional-NonKeratinizing	7
325	Oral_Cavity	pT1	pN1	G2	not_tested	1	39	no	no	no	no	R0	CIS Absent	no	0.4	SCC_Conventional-Keratinizing	5
326	Oropharynx	pT1	pN1	G2	negative	1	27	no	no	no	no	R0	CIS Absent	no	0.5	SCC_Conventional-Keratinizing	2
327	Oropharynx	pT2	pN2c	hpv_association_p16	positive	17	28	yes	yes	no	yes	RX	CIS Absent	no		SCC_Conventional-NonKeratinizing	10
328	Oral_Cavity	pT2	pN0	G2	not_tested	0	15		no	no	no	R0	CIS Absent	no	0.4	SCC_Conventional-Keratinizing	12
329	Oropharynx	pT1	pN2	hpv_association_p16	positive	3	34	no	no	no	no	R0	Ris0	yes		SCC_Basaloid	2
330	Larynx	pT3	pN1	G3	not_tested	1	25	no	no	no	no	R0	CIS Absent	no	0.1	SCC_Conventional-Keratinizing
331	Oropharynx	pT2	pN0	G2	negative	0	13		no	no	no	R0	CIS Absent	no	0.2	SCC_Conventional-Keratinizing	12
332	Hypopharynx	pT2	pN2b	G3	not_tested	5	27	yes	yes	no	yes	R0	CIS Absent	no	0.5	SCC_Basaloid	3
333	Larynx	pT1	pN2b	G3	not_tested	2	26	no	no	no	no	R0	CIS Absent	no	0.1	SCC_Conventional-Keratinizing	4
334	Oropharynx	pT3	NX	G3	negative		0		no	no	no	R0	CIS Absent	no	0.5	SCC_Conventional-Keratinizing	15
335	Larynx	pT4a	pN0	G2	not_tested	0	61		no	no	no	R0	Ris0	yes		SCC_Conventional-Keratinizing
336	Oral_Cavity	pT2	pN2c	G2	not_tested	6	31	no	no	no	yes	R0	CIS Absent	no	0.1	SCC_Conventional-Keratinizing	6
337	Larynx	pT2	pN0	G3	not_tested	0	2		no	no	no	R0	Ris0	yes		SCC_Conventional-Keratinizing	9
338	Larynx	pT4a	pN0	G2	not_tested	0	40		no	no	no	R0	Ris0	yes		SCC_Conventional-Keratinizing
339	Oropharynx	pT1	pN2	hpv_association_p16	positive	2	21	no	no	no	no	R0	CIS Absent	no	<0.1	SCC_Basaloid
340	Oral_Cavity	pT1	pN2b	G3	not_tested	3	17	no	no	no	no	R0	Ris0	yes	0.2	SCC_Conventional-NonKeratinizing	10
341	Hypopharynx	pT4a	pN2b	G3	not_tested	2	48	no	no	no	yes	R0	Ris1	yes	<0.1	SCC_Basaloid	10
342	Oropharynx	pT1	NX	G3	negative		0		no	no	no	R0	Ris0	no	0.2	SCC_Basaloid	4
343	Oropharynx	pT1	pN0	G3	negative	0	61		no	no	no	R0	CIS Absent	no	0.5	SCC_Conventional-Keratinizing	5
344	Oropharynx	pT4a	pN0	G3	negative	0	39		yes	yes	no	R0	Ris0	yes		SCC_Conventional-Keratinizing	18
345	Oropharynx	pT2	pN0	G3	negative	0	53		no	no	no	R0	CIS Absent	no	0.5	SCC_Basaloid	12
346	Oropharynx	pT3	pN0	G2	negative	0	10		no	no	no	R0	Ris0	yes	0.5	SCC_Conventional-Keratinizing	4
347	Oropharynx	pT3	pN0	G3	negative	0	31		no	no	no	R0	CIS Absent	no	0.3	SCC_Conventional-NonKeratinizing	7
348	Oropharynx	pT3	pN2	hpv_association_p16	positive	3	45	no	no	no	no	R0	Ris0	yes	0	SCC_Lymphoepithelial	15
349	Oropharynx	pT1	pN3	G3	negative	1	19	yes	no	yes	no	R0	CIS Absent	no	0.5	SCC_Basaloid
350	Oropharynx	pT1	pN1	hpv_association_p16	positive	1	26	no	no	no	no	R0	CIS Absent	no	0.5	SCC_Lymphoepithelial	5
351	Larynx	pT2	pN1	G3	not_tested	1	36	no	no	no	yes	R0	CIS Absent	no		SCC_Conventional-Keratinizing
352	Oropharynx	pT3	pN3b	G3	negative	3	43	no	no	no	no	R0	CIS Absent	no	0.3	SCC_Basaloid	11
353	Oral_Cavity	pT4a	pN0	G3	not_tested	0	60		no	no	no	R0	CIS Absent	no	0.4	SCC_Conventional-Keratinizing	25
354	Oral_Cavity	pT3	pN0	G2	not_tested	0	90		no	no	yes	R0	CIS Absent	no		SCC_Conventional-Keratinizing	16
355	Larynx	pT4a	pN2c	G2	not_tested	4	36	yes	no	no	no	R0	CIS Absent	no	<0.1	SCC_Conventional-Keratinizing
356	Oral_Cavity	pT2	pN1	G2	not_tested	1	28	no	no	no	no	R0	CIS Absent	no	0.5	SCC_Conventional-Keratinizing	8
357	Oropharynx	pT1	NX	G3	negative		0		no	no	no	R0	CIS Absent	no	<0.1	SCC_Basaloid	5
358	Oropharynx	pT2	pN2a	G2	negative	1	58	no	no	no	no	R0	Ris0	yes	0.1	SCC_Conventional-NonKeratinizing	10
359	Oropharynx	pT3	pN3	G3	negative	9	17	yes	no	no	yes	R1	Ris0	yes	0	SCC_Conventional-Keratinizing	8
360	Oropharynx	pT2	pN2	hpv_association_p16	positive	3	54	no	no	no	no	R0	CIS Absent	no	<0.1	SCC_Conventional-NonKeratinizing	16
361	Oropharynx	pT2	pN1	hpv_association_p16	positive	2	34	no	no	no	no	R0	Ris0	no	0.5	SCC_Basaloid	17
362	Hypopharynx	pT4a	pN2b	G3	not_tested	5	35	no	yes	no	no	R0	Ris0	yes	0.3	SCC_Conventional-Keratinizing
363	Larynx	pT1	NX	G2	not_tested		0		no	no	no	R0	Ris0	yes		SCC_Conventional-Keratinizing	2
364	Larynx	pT1	pN0	G2	not_tested	0	52		no	no	no	R0	CIS Absent	no		SCC_Conventional-Keratinizing
365	Oral_Cavity	pT1	pN0	G2	not_tested	0	38		no	no	yes	R0	CIS Absent	no		SCC_Conventional-Keratinizing	8
366	Oral_Cavity	pT2	pN1	G3	not_tested	1	30		no	no	no	R0	CIS Absent	no	0.5	SCC_Conventional-NonKeratinizing
367	Oropharynx	pT2	NX	hpv_association_p16	positive		0		no	no	no	R0	CIS Absent	no	<0.1	SCC_Conventional-Keratinizing	21
368	Oral_Cavity	pT2	pN0	G2	not_tested	0	20		no	no	no	R0	Ris0	no		SCC_Conventional-Keratinizing	1.5
369	Oral_Cavity	pT2	pN0	G2	not_tested	0	30		no	no	no	R0	CIS Absent	no		SCC_Conventional-Keratinizing	9
370	Larynx	pT1	pN1	G3	not_tested	2	24		no	no	no	R0	Ris0	yes		SCC_Conventional-Keratinizing	3
371	Oropharynx	pT3	pN0	G3	negative	0	29		no	no	no	R0	CIS Absent	no	<0.1	SCC_Conventional-Keratinizing
372	Oropharynx	pT2	pN2	hpv_association_p16	positive	2	39	yes	no	no	no	R0	CIS Absent	no	<0.1	SCC_Basaloid	6
373	Oropharynx	pT1	pN3b	G3	negative	5	36	yes	yes	yes	no	R1	Ris0	yes	0	SCC_Basaloid
374	Oral_Cavity	pT3	pN2a	G2	not_tested	1	12	yes	no	no	no	R0	Ris0	yes	0.1	SCC_Conventional-Keratinizing	5
375	Larynx	pT3	pN0	G2	not_tested	0	60		no	no	yes	R0	CIS Absent	no	0.1	SCC_Conventional-Keratinizing	9
376	Oropharynx	pT2	pN0	G3	negative	0	47		no	no	no	R0	Ris0	no	0.5	SCC_Conventional-NonKeratinizing	5
377	Hypopharynx	pT1	pN0	G2	not_tested	0	23		no	no	no	R0	Ris0	yes	<0.1	SCC_Conventional-Keratinizing	6
378	Larynx	pT1	NX	G2	not_tested		0		no	no	no	R0	Ris0	yes	0.1	SCC_Conventional-Keratinizing	2
379	Oropharynx	pT3	pN3b	G3	negative	52	68	yes	yes	yes	no	R0	Ris0	yes	0.3	SCC_Conventional-Keratinizing	6
380	Oral_Cavity	pT2	NX	G2	not_tested		0		no	no	no	R0	CIS Absent	no	0.5	SCC_Conventional-Keratinizing	4
381	Larynx	pT3	pN0	G2	not_tested	0	48		no	no	no	R0	Ris0	yes	0.2	SCC_Conventional-Keratinizing	13
382	Oropharynx	pT2	pN2c	G3	negative	4	49	yes	no	no	no	R0	CIS Absent	no	0.3	SCC_Conventional-NonKeratinizing
383	Hypopharynx	pT1	pN2b	G3	not_tested	2	18	no	no	no	no	RX	Ris0	yes		SCC_Conventional-NonKeratinizing	4
384	Hypopharynx	pT3	NX	G2	not_tested		0		yes	no	no	R1	CIS Absent	no	0	SCC_Conventional-Keratinizing	8
385	Oropharynx	pT3	pN1	G3	negative	1	46	no	no	no	yes	R0	CIS Absent	no	0.2	SCC_Conventional-Keratinizing	12
386	Larynx	pT1b	NX	G3	not_tested		0		no	no	no	R0	Ris0	yes	<0.1	SCC_Conventional-Keratinizing
387	Oropharynx	pT2	pN2	hpv_association_p16	positive	4	24	no	no	no	no	R0	CIS Absent	no	0.2	SCC_Conventional-Keratinizing	5
388	Oral_Cavity	pT2	pN2b	G2	not_tested	11	41	yes	no	no	yes	R0	CIS Absent	no	0.3	SCC_Conventional-Keratinizing	8
389	Oropharynx	pT2	pN0	G2	negative	0	35		no	no	no	R0	Ris0	yes	0.1	SCC_Conventional-Keratinizing	7
390	Oropharynx	pT1	pN1	hpv_association_p16	positive	1	52	no	no	no	no	R0	Ris0	yes	0.5	SCC_Conventional-Keratinizing	8
391	Oropharynx	pT1	pN1	hpv_association_p16	positive	1	46	no	no	no	no	R0	Ris0	yes	0.5	SCC_Acantholytic	7
392	Larynx	pT2	pN0	G1	not_tested	0	21		no	no	no	R0	CIS Absent	no	0.6		1
393	Hypopharynx	pT3	pN2b	G3	not_tested	3	37	no	yes	no	no	R0	CIS Absent	no	0.1	SCC_Conventional-Keratinizing	6
394	Oral_Cavity	pT3	pN2c	G3	not_tested	3	39	yes	no	no	yes	R1	CIS Absent	no	0	SCC_Conventional-Keratinizing	13
395	Larynx	pT2	pN3b	G3	not_tested	11	43	yes	no	no	no	R0	Ris0	yes		SCC_Basaloid	1.5
396	Larynx	pT3	pN0	G3	not_tested	0	51		no	no	no	R0	CIS Absent	no		SCC_Conventional-Keratinizing
397	Oropharynx	pT2	pN0	G2	negative	0	31		no	no	no	R0	CIS Absent	no	0.5	SCC_Conventional-Keratinizing	6
398	Oropharynx	pT2	pN0	hpv_association_p16	positive	0	20		no	no	no	R0	Ris0	yes	0.1	SCC_Conventional-NonKeratinizing	8
399	Oropharynx	pT3	NX	hpv_association_p16	positive		0		no	no	no	R0	CIS Absent	no	0.3	SCC_Basaloid
400	Oropharynx	pT2	pN1	hpv_association_p16	positive	2	18	no	no	no	no	R0	CIS Absent	no	<0.1	SCC_Basaloid	9
401	Larynx	pT3	pN0	G2	not_tested	0	24		no	no	no	R0	CIS Absent	no	<0.1	SCC_Conventional-Keratinizing
402	Oral_Cavity	pT1	pN0	G3	not_tested	0	47		no	no	yes	R0	CIS Absent	no	<0.1	SCC_Conventional-Keratinizing
403	Oropharynx	pT1	pN1	G3	negative	1	33	no	no	no	no	R0	Ris0	yes	0.5	SCC_Conventional-NonKeratinizing	3
404	Oropharynx	pT2	pN1	G2	negative	1	38	no	no	no	no	R0	CIS Absent	no	<0.1	SCC_Conventional-Keratinizing	6
405	Oropharynx	pT1	pN3b	G3	negative	3	40	yes	no	no	no	R1	CIS Absent	no	0	SCC_Conventional-NonKeratinizing	1
406	Larynx	pT1	NX	G1	not_tested		0		no	no	no	R0	CIS Absent	no		SCC_Conventional-Keratinizing	2
407	Oropharynx	pT2	pN1	hpv_association_p16	positive	3	30	yes	no	no	no	R0	Ris0	no	0.5	SCC_Basaloid	10
408	Larynx	pT2	NX	G3	not_tested		0		no	no	no	RX	CIS Absent	no			5
409	Larynx	pT4a	pN0	G3	not_tested	0	54		no	no	no	R0	CIS Absent	no	<0.1	SCC_Conventional-Keratinizing	10
410	Oropharynx	pT2	pN0	hpv_association_p16	positive	0	42		no	no	no	R0	CIS Absent	no		SCC_Conventional-Keratinizing	6
411	Oral_Cavity	pT1	pN0	G2	not_tested	0	38		no	no	no	RX	Ris0	yes		SCC_Conventional-Keratinizing	6
412	Larynx	pT1	NX	G2	not_tested		0		no	no	no	R0	Ris0	yes		SCC_Conventional-NonKeratinizing	2
413	Oropharynx	pT3	pN1	G3	negative	1	53	no	no	no	yes	R0	CIS Absent	no		SCC_Conventional-Keratinizing
414	Oropharynx	pT2	pN1	G3	negative	1	49	no	no	no	yes	R0	CIS Absent	no	0.5	SCC_Conventional-Keratinizing	4
415	Oropharynx	pT4b	pN3	hpv_association_p16	positive	12	49	yes	yes	yes	no	R1	CIS Absent	no	0	SCC_Basaloid
416	Larynx	pT1a	NX	G2	not_tested		0		no	no	no	R0	Ris0	yes		SCC_Conventional-Keratinizing	4.5
417	Oropharynx	pT1	pN0	hpv_association_p16	positive	0	41		yes	yes	no	R0	CIS Absent	no	<0.1	SCC_Basaloid
418	Oral_Cavity	pT1	pN1	G3	not_tested	1	12	no	no	no	yes	R0	CIS Absent	no	<0.1	SCC_Conventional-Keratinizing	6
419	Oropharynx	pT1	pN3	hpv_association_p16	positive	1	25	yes	no	no	no	R0	Ris0	yes	0.5	SCC_Conventional-Keratinizing	6
420	Oropharynx	pT1	pN1	hpv_association_p16	positive	1	20	no	no	no	no	R0	CIS Absent	no	0.5	SCC_Basaloid	2
421	Oral_Cavity	pT2	NX	G2	not_tested		0		no	no	no	R0	Ris0	no	<0.1	SCC_Conventional-Keratinizing	13
422	Oropharynx	pT3	pN2b	G3	negative	2	40	no	no	no	no	R0	Ris0	yes	<0.1	SCC_Basaloid	9
423	Oropharynx	pT3	pN2	hpv_association_p16	positive	10	67	yes	no	no	no	R0	CIS Absent	no	0.5	SCC_Basaloid	12
424	Hypopharynx	pT2	pN2b	G3	not_tested	8	43	yes	yes	no	yes	R0	Ris0	yes	<0.1	SCC_Basaloid
425	Larynx	pT2	pN0	G3	not_tested	0	13		no	no	no	R0	CIS Absent	no		SCC_Conventional-Keratinizing
426	Oropharynx	pT1	pN0	G3	negative	0	10		no	no	no	R0	Ris0	yes	0.5	SCC_Conventional-Keratinizing	3
427	Oropharynx	pT2	pN2b	hpv_association_p16	positive	3	25	no	no	no	no	R0	CIS Absent	no	0.5	SCC_Conventional-Keratinizing	7
428	Larynx	pT1a	NX	G3	not_tested		0		no	no	no	R0	Ris0	yes		SCC_Conventional-NonKeratinizing
429	Larynx	pT1	NX	G2	not_tested		0		no	no	no	R0	Ris0	yes		SCC_Conventional-Keratinizing	3
430	Oropharynx	pT3	pN0	hpv_association_p16	positive	0	26		no	yes	no	R0	Ris0	yes	0.5	SCC_Conventional-Keratinizing	7
431	Larynx	pT3	pN0	G3	not_tested	0	5		no	no	no	R0	Ris0	yes	<0.1	SCC_Basaloid	11
432	Oropharynx	pT2	pN0	G3	negative	0	39		no	yes	no	R0	CIS Absent	no	<0.1	SCC_Basaloid	17
433	Oropharynx	pT2	pN0	G2	negative	0	59		no	no	yes	R0	Ris0	yes	0.5	SCC_Conventional-Keratinizing	4
434	Hypopharynx	pT1	pN2	G3	not_tested	16	27	yes	no	no	no	R0	CIS Absent	no	0.5	SCC_Conventional-NonKeratinizing
435	Oral_Cavity	pT2	pN0	G3	not_tested	0	16		no	no	no	R0	CIS Absent	no	0.3
436	Oropharynx	pT3	pN0	G2	negative	0	55	no	no	no	no	R0	CIS Absent	no	0.5	SCC_Conventional-Keratinizing	10
437	Larynx	pT4a	pN1	G3	not_tested	1	24	no	yes	no	no	R0	CIS Absent	no	<0.1	SCC_Conventional-Keratinizing
438	Oral_Cavity	pT4a	pN2b	G3	not_tested	2	79	no	no	no	no	R0	Ris0	yes	<0.1	SCC_Conventional-Keratinizing	14
439	Oropharynx	pT4a	pN2b	G3	negative	3	35	yes	yes	yes	yes	R0	Ris0	yes	<0.1	SCC_Conventional-Keratinizing	25
440	Oropharynx	pT1	pN1	hpv_association_p16	positive	1	31	yes	no	no	no	R0	CIS Absent	no	0.5	SCC_Conventional-NonKeratinizing	8
441	Hypopharynx	pT4a	pN2b	G3	not_tested	2	34	no	yes	no	no	R0	CIS Absent	no	0.1	SCC_Conventional-Keratinizing
442	Oropharynx	pT3	pN1	hpv_association_p16	positive	2	27	yes	no	no	no	R0	Ris0	yes	0.3	SCC_Basaloid
443	Oropharynx	pT2	pN1	hpv_association_p16	positive	1	29	no	no	no	no	R0	CIS Absent	no	0.5	SCC_Conventional-Keratinizing	18
444	Oral_Cavity	pT2	NX	G2	not_tested		0		no	no	no	R0	CIS Absent	no	0.2	SCC_Conventional-Keratinizing	13
445	Larynx	pT2	pN0	G3	not_tested	0	47		no	no	no	R0	Ris0	yes	0.1	SCC_Conventional-Keratinizing	8
446	Larynx	pT4a	pN2b	G3	not_tested	2	39	yes	yes	no	yes	R1	Ris0	no	0	SCC_Conventional-Keratinizing	10
447	Oropharynx	pT2	pN2	hpv_association_p16	positive	2	19	yes	no	no	no	R0	Ris0	yes	0.5	SCC_Sarcomatoid	3
448	Oral_Cavity	pT1	pN2a	G2	not_tested	1	41	no	no	no	no	R0	CIS Absent	no	0.5	SCC_Conventional-Keratinizing	3
449	Oropharynx	pT1	NX	G2	negative		0		no	no	no	R0	Ris0	no		SCC_Conventional-NonKeratinizing	1.5
450	Larynx	pT1a	NX	G3	not_tested		0		no	no	no	R0	Ris0	yes		SCC_Conventional-Keratinizing	2.5
451	Larynx	pT1a	NX	G2	not_tested		0		no	no	no	R0	CIS Absent	no	0.1	SCC_Conventional-NonKeratinizing
452	Oropharynx	pT1	pN1	hpv_association_p16	positive	1	4	no	no	no	no	R0	CIS Absent	no	0.5	SCC_Basaloid	5
453	Oral_Cavity	pT2	pN2b	G2	not_tested	2	24	yes	no	no	no	R0	Ris0	no	<0.1	SCC_Conventional-Keratinizing
454	Oral_Cavity	pT2	pN1	G2	not_tested	1	35		no	no	no	R0	Ris0	no	0.5	SCC_Conventional-Keratinizing	8
455	Oropharynx	pT1	NX	hpv_association_p16	positive		0		no	no	no	RX	Ris0	yes		SCC_Conventional-Keratinizing	1
456	Oral_Cavity	pT2	pN0	G3	not_tested	0	21		no	no	no	R0	CIS Absent	no	0.3	SCC_Conventional-Keratinizing	4
457	Larynx	pT2	NX	G3	not_tested		0		no	no	no	R0	Ris1	yes		SCC_Conventional-Keratinizing	5
458	Hypopharynx	pT2	pN2b	G3	not_tested	4	54	yes	no	no	yes	RX	Ris0	yes		SCC_Basaloid
459	Oropharynx	pT1	pN2c	G3	negative	2	46	no	no	no	no	R0	Ris0	yes	0.5	SCC_Basaloid	11
460	Larynx	pT2	NX	G3	not_tested		0		no	no	no	R1	Ris0	yes	0	SCC_Conventional-Keratinizing	27
461	Hypopharynx	pT2	pN2b	G3	not_tested	3	49	yes	no	no	no	R0	Ris0	yes	0.5	SCC_Basaloid	6
462	Hypopharynx	pT3	pN0	G2	not_tested	0	54		no	no	yes	R0	CIS Absent	no	<0.1	SCC_Basaloid	15
463	Oral_Cavity	pT2	pN0	G2	not_tested	0	26		no	no	no	R0	CIS Absent	no	0.7	SCC_Conventional-Keratinizing	6
464	Oropharynx	pT1	pN1	G2	negative	1	15	no	no	no	no	R0	CIS Absent	no	0.5	SCC_Conventional-Keratinizing	5
465	Hypopharynx	pT1	pN2b	G3	not_tested	2	30	yes	no	no	no	R1	CIS Absent	no	0	SCC_Conventional-Keratinizing	7
466	Hypopharynx	pT2	pN3	G2	not_tested	2	27	yes	yes	no	no	R0	Ris0	yes	<0.1	SCC_Conventional-Keratinizing	10
467	Oropharynx	pT1	pN2	hpv_association_p16	positive	5	36	no	no	no	no	R0	CIS Absent	no	0.1	SCC_Conventional-NonKeratinizing	8
468	Oral_Cavity	pT1	NX	G1	not_tested		0		no	no	no	R0	CIS Absent	no	0.1		1
469	Oropharynx	pT3	pN2b	G3	negative	2	43	no	no	no	no	R0	CIS Absent	no	0.5	SCC_Basaloid	9
470	Oropharynx	pT2	pN0	G2	negative	0	45		no	no	no	R0	Ris0	yes	0.5	SCC_Conventional-NonKeratinizing	1
471	Hypopharynx	pT3	pN3b	G3	not_tested	5	57	yes	no	no	no	R1	CIS Absent	no	0	SCC_Conventional-NonKeratinizing
472	Oral_Cavity	pT1	pN1	G2	not_tested	1	46	yes	no	no	no	R0	CIS Absent	no	0.2	SCC_Conventional-Keratinizing	6
473	Larynx	pT1	NX	G3	not_tested		0		no	no	no	R0	Ris0	yes		SCC_Conventional-Keratinizing	1
474	Larynx	pT1	NX	G2	not_tested		0		no	no	no	R0	CIS Absent	no		SCC_Conventional-Keratinizing	3
475	Oropharynx	pT2	pN2a	hpv_association_p16	positive	1	49	no	no	no	no	R0	CIS Absent	no	0.1	SCC_Conventional-Keratinizing	11
476	Oropharynx	pT1	pN0	G2	negative	0	53		no	no	no	R0	CIS Absent	no	0.5	SCC_Conventional-Keratinizing	1
477	Larynx	pT1a	NX	G2	not_tested		0		no	no	no	R0	Ris0	yes		SCC_Basaloid
478	Oropharynx	pT1	pN1	hpv_association_p16	positive	1	11	no	no	no	no	R0	CIS Absent	no	0.5	SCC_Basaloid
479	Larynx	pT3	pN0	G3	not_tested	0	23		no	no	no	R0	CIS Absent	no		SCC_Conventional-Keratinizing	12
480	Larynx	pT2	NX	G2	not_tested		0		no	no	no	R0	CIS Absent	no		SCC_Conventional-Keratinizing	3
481	Larynx	pT3	pN0	G2	not_tested	0	57		no	no	no	R0	Ris0	yes	0.1	SCC_Conventional-Keratinizing
482	Oropharynx	pT2	pN0	hpv_association_p16	positive	0	25		no	no	no	R0	CIS Absent	no	0.5	SCC_Conventional-NonKeratinizing	15
483	Hypopharynx	pT4a	pN1	G2	not_tested	1	22	yes	no	no	no	R0	Ris0	yes	<0.1	SCC_Conventional-Keratinizing	17
484	CUP	TX	pN2c	G3	negative	6	42	yes	no	no	yes	R1	CIS Absent	no	0	SCC_Basaloid	6
485	Larynx	pT1	NX	G2	not_tested		0		no	no	no	RX	Ris0	yes		SCC_Conventional-Keratinizing	4
486	Oral_Cavity	pT1	pN0	G2	not_tested	0	12		no	no	no	R0	CIS Absent	no		SCC_Conventional-Keratinizing	5
487	Oropharynx	pT1	pN1	G2	negative	1	13	no	no	no	no	R0	CIS Absent	no	0.2	SCC_Conventional-Keratinizing	4
488	Oropharynx	pT3	pN2b	G2	negative	2	48	yes	no	no	no	R0	CIS Absent	no	0.3	SCC_Conventional-Keratinizing	10
489	Oropharynx	pT3	NX	G3	negative		0		no	yes	yes	R0	CIS Absent	no	0.5	SCC_Conventional-Keratinizing	13
490	Oropharynx	pT3	pN2c	G3	negative	5	34	yes	no	no	no	RX	CIS Absent	no		SCC_Acantholytic	7
491	Oropharynx	pT1	pN1	hpv_association_p16	positive	2	49	yes	no	no	no	R0	CIS Absent	no	<0.1	SCC_Conventional-NonKeratinizing	7
492	Oropharynx	pT2	pN2a	G3	negative	2	13	no	no	no	no	R0	Ris0	yes	0.5	SCC_Sarcomatoid	17
493	Oral_Cavity	pT1	pN0	G2	not_tested	0	40		no	no	yes	R0	CIS Absent	no		SCC_Conventional-Keratinizing	10
494	Oral_Cavity	pT2	pN1	G2	not_tested	1	16	no	yes	no	no	R0	CIS Absent	no	0.1	SCC_Conventional-Keratinizing	17
495	Larynx	pT2	pN0	G2	not_tested	0	51		no	no	no	R0	CIS Absent	no	0.1	SCC_Conventional-Keratinizing	9
496	Oral_Cavity	pT2	pN0	G3	not_tested	0	16		no	no	no	R0	Ris0	no	0.3	SCC_Conventional-Keratinizing	7
497	Oropharynx	pT2	pN1	G3	negative	2	15	no	yes	no	no	R0	CIS Absent	no	0.5	SCC_Lymphoepithelial
498	Oral_Cavity	pT1	NX	G3	not_tested		0		no	no	yes	R0	Ris0	yes	0.1	SCC_Conventional-NonKeratinizing	9
499	Larynx	pT2	NX	G3	not_tested		0		no	no	no	R0	Ris1	yes	0.5	SCC_Conventional-Keratinizing	6
500	Hypopharynx	pT2	pN2c	G3	not_tested	4	31	no	no	no	no	R0	Ris0	yes	<0.1	SCC_Basaloid	11
501	Hypopharynx	pT3	pN3b	G3	not_tested	4	47	yes	yes	yes	no	R0	Ris0	yes		SCC_Basaloid	10
502	Larynx	pT3	NX	G2	not_tested		0		no	no	no	R0	CIS Absent	no		SCC_Conventional-Keratinizing
503	Oropharynx	pT2	pN1	hpv_association_p16	positive	1	22	yes	yes	no	no	R0	CIS Absent	no	0.1	SCC_Conventional-NonKeratinizing
504	Oropharynx	pT4a	pN0	G3	negative	0	18		no	no	yes	R0	Ris0	yes	0.5	SCC_Conventional-NonKeratinizing	8
505	Larynx	pT4a	pN2b	G3	not_tested	3	40	yes	yes	no	no	R0	CIS Absent	no	<0.1	SCC_Conventional-Keratinizing
506	Oropharynx	pT1	pN0	G2	negative	0	24		no	no	no	R0	Ris0	yes	0.5	SCC_Conventional-Keratinizing	4
507	Oral_Cavity	pT3	pN0	G3	not_tested	0	16		no	no	yes	R0	CIS Absent	no	<0.1	SCC_Conventional-NonKeratinizing	7
508	Hypopharynx	pT4a	pN2c	G3	not_tested	4	33	no	no	no	no	R0	CIS Absent	no	0.1	SCC_Conventional-Keratinizing
509	Oral_Cavity	pT4a	pN2b	G2	not_tested	3	40	yes	no	yes	yes	R0	CIS Absent	no	0.4	SCC_Conventional-Keratinizing	16
510	Hypopharynx	pT1	pN2c	G3	not_tested	26	45	yes	yes	no	yes	R0	Ris0	yes	0.5	SCC_Conventional-Keratinizing	4
511	Oropharynx	pT1	pN3b	G3	negative	2	41	yes	no	no	no	R0	Ris0	yes	0.5	SCC_Conventional-Keratinizing	3
512	Oropharynx	pT4a	pN1	G2	negative	1	24	no	yes	no	no	R0	Ris0	yes
513	Oropharynx	pT1	pN1	G3	negative	1	38	no	no	no	no	R0	Ris0	yes	0.5	SCC_Basaloid	3
514	Oropharynx	pT1	pN0	hpv_association_p16	positive	0	23		no	no	no	R0	Ris0	yes	<0.1	SCC_Basaloid	2
515	Oral_Cavity	pT1	pN2b	G3	not_tested	4	28	no	no	no	no	R0	CIS Absent	no			4
516	Oral_Cavity	pT1	pN1	G2	not_tested	1	27	no	yes	no	yes	R0	Ris0	yes	0.1	SCC_Conventional-Keratinizing	3
517	Hypopharynx	pT2	pN2a	G3	not_tested	1	45		no	no	no	R0	CIS Absent	no	0.5	SCC_Basaloid	6
518	Larynx	pT1a	NX	G3	not_tested		0		no	no	no	R0	Ris0	yes	0.5	SCC_Conventional-Keratinizing
519	Larynx	pT4a	pN0	G3	not_tested	0	32		no	yes	no	R0	Ris0	yes	0.6	SCC_Conventional-Keratinizing	19
520	Larynx	pT1	NX	G3	not_tested		0		no	no	no	R0	Ris0	yes			6
521	Oropharynx	pT3	pN3b	G3	negative	2	37	yes	no	no	yes	R0	Ris0	yes	0.5	SCC_Conventional-Keratinizing	13
522	Oropharynx	pT2	pN0	G3	negative	0	58		no	no	no	R0	Ris0	yes	<0.1	SCC_Conventional-NonKeratinizing	8
523	Hypopharynx	pT2	pN2b	G3	not_tested	2	42	yes	no	no	no	R0	Ris0	yes	0.5	SCC_Basaloid
524	Larynx	pT1	NX	G2	not_tested		0		no	no	no	R0	CIS Absent	no	0.2	SCC_Conventional-Keratinizing	0.5
525	Oral_Cavity	pT1	pN0	G2	not_tested	0	6		no	no	yes	R0	CIS Absent	no	0.1	SCC_Conventional-Keratinizing	5
526	Oropharynx	pT4a	pN3	G3	negative	12	37	yes	yes	yes	yes	R0	CIS Absent	no	0.1	SCC_Conventional-NonKeratinizing
527	Hypopharynx	pT1	pN0	G2	not_tested	0	12		no	no	no	R0	CIS Absent	no	0.5	SCC_Conventional-Keratinizing	4
528	Larynx	pT4a	pN1	G2	not_tested	1	40	no	yes	no	no	R0	Ris0	yes		SCC_Conventional-Keratinizing	35
529	Larynx	pT2	NX	G2	not_tested		0		no	no	no	R0	CIS Absent	no	<0.1	SCC_Conventional-Keratinizing	5
530	Oropharynx	pT2	pN1	hpv_association_p16	positive	2	51	no	yes	no	no	R0	CIS Absent	no	0.5	SCC_Basaloid
531	Oropharynx	pT2	NX	G1	not_tested		0		no	no	no	R0	CIS Absent	no	0.5	Mucoepidermoid_Carcinoma
532	Larynx	pT1	pN2b	G3	not_tested	5	54	yes	yes	no	no	R0	Ris0	yes	<0.1	SCC_Basaloid	4
533	Larynx	pT2	pN0	G3	not_tested	0	26		no	no	no	R0	CIS Absent	no		SCC_Conventional-Keratinizing
534	Oropharynx	pT3	pN0	G3	negative	0	47		no	no	no	R0	Ris0	no	0.2	SCC_Conventional-Keratinizing	10
535	Larynx	pT1	NX	G2	not_tested		0		no	no	no	R0	CIS Absent	no	<0.1	SCC_Conventional-Keratinizing	2.5
536	Oropharynx	pT1	pN1	hpv_association_p16	positive	1	30	no	no	no	no	R0	CIS Absent	no	<0.1	SCC_Basaloid	5
537	Oropharynx	pT2	pN2b	hpv_association_p16	positive	3	49	no	no	no	no	R0	CIS Absent	no	0.5	SCC_Basaloid
538	Larynx	pT4a	pN3b	G3	not_tested	9	37	yes	no	no	yes	R0	CIS Absent	no	<0.1	SCC_Conventional-Keratinizing	12
539	Larynx	pT2	NX	G3	not_tested		0		no	no	no	R0	CIS Absent	no	0.1	SCC_Conventional-NonKeratinizing	5
540	Oropharynx	pT2	pN1	G3	negative	1	39	yes	no	no	no	R0	Ris0	yes	<0.1	SCC_Conventional-Keratinizing	6
541	Larynx	pT4b	pN2c	G3	not_tested	10	30	yes	no	yes	no	R0	CIS Absent	no	1.3	SCC_Basaloid	30
542	Oropharynx	pT3	pN2c	G2	negative	5	26	yes	yes	no	no	R0	CIS Absent	no	0.5	SCC_Conventional-Keratinizing
543	Oropharynx	pT2	pN1	hpv_association_p16	positive	1	30	no	no	no	no	R0	Ris0	yes	<0.1	SCC_Basaloid	8
544	Oral_Cavity	pT2	pN2b	G3	not_tested	2	8	yes	no	no	yes	R0	CIS Absent	no	0.1	SCC_Conventional-Keratinizing	14
545	Oral_Cavity	pT1	pN0	G2	not_tested	0	16		no	no	no	R0	Ris0	yes	0.1	SCC_Conventional-Keratinizing	5.5
546	Larynx	pT3	pN0	G2	not_tested	0	38		no	no	no	R0	CIS Absent	no	0.2	SCC_Conventional-Keratinizing	12
547	Oropharynx	pT2	pN1	G3	negative	1	50	yes	no	no	no	R0	CIS Absent	no	0.5	SCC_Conventional-Keratinizing	7
548	Hypopharynx	pT2	pN2b	G3	not_tested	2	41	yes	yes	no	no	R0	CIS Absent	no	<0.1	SCC_Conventional-NonKeratinizing	12
549	Oropharynx	pT2	pN0	G3	negative	0	22		no	no	no	R0	CIS Absent	no	<0.1	SCC_Basaloid	12
550	Oropharynx	pT1	pN2	hpv_association_p16	positive	2	13	no	no	no	no	R1	CIS Absent	no	0	SCC_Conventional-Keratinizing
551	Oropharynx	pT2	pN0	G2	negative	0	41		no	no	no	R0	CIS Absent	no	0.5	SCC_Conventional-Keratinizing	10
552	Larynx	pT1	pN0	G2	not_tested	0	4		no	no	no	RX	Ris0	no		SCC_Conventional-Keratinizing
553	Oral_Cavity	pT1	NX	G2	not_tested		0		no	no	no	R0	Ris0	yes	<0.1	SCC_Conventional-Keratinizing	2
554	Oropharynx	pT1	pN2	hpv_association_p16	positive	5	48	yes	no	no	no	R0	Ris0	yes	0.3	SCC_Conventional-NonKeratinizing	7
555	Oropharynx	pT3	pN2c	G3	negative	38	93	yes	yes	yes	yes	R0	CIS Absent	no	0.5	SCC_Basaloid	16
556	Oral_Cavity	pT1	NX	G1	not_tested		0		no	no	no	R0	CIS Absent	no	0.1		0.5
557	Oral_Cavity	pT1	pN0	G2	not_tested	0	27		no	no	no	RX	CIS Absent	no		SCC_Conventional-Keratinizing	4
558	Oropharynx	pT1	pN0	G3	negative	0	28		no	no	no	R0	CIS Absent	no	0.5	SCC_Conventional-Keratinizing	5
559	Oropharynx	pT2	pN1	hpv_association_p16	positive	2	39	no	no	no	no	R0	CIS Absent	no	<0.1	SCC_Basaloid	18
560	Oral_Cavity	pT1	pN0	G2	not_tested	0	21		no	no	no	R0	CIS Absent	no			6
561	Oropharynx	pT1	pN1	hpv_association_p16	positive	1	14	no	no	no	no	R0	Ris0	yes	0.1	SCC_Basaloid	4
562	Oropharynx	pT1	pN0	G2	negative	0	23		yes	no	no	R0	CIS Absent	no	0.5	SCC_Conventional-Keratinizing	2
563	Oropharynx	pT2	pN2b	hpv_association_p16	positive	4	11	yes	yes	no	no	R0	Ris0	yes	0.5	SCC_Conventional-Keratinizing
564	Oropharynx	pT1	pN2b	G3	negative	2	43	no	no	no	no	R0	CIS Absent	no	0.5	SCC_Conventional-Keratinizing	4
565	Oral_Cavity	pT3	pN0	G2	not_tested	0	23		no	no	no	R0	Ris0	no	0.4	SCC_Conventional-Keratinizing	19
566	Larynx	pT1	NX	G1	not_tested		0		no	no	no	R0	Ris0	yes			0
567	Oropharynx	pT1	pN0	G2	negative	0	33		no	no	no	R0	Ris0	yes	0.5	SCC_Conventional-Keratinizing	6
568	Oropharynx	pT2	pN2	hpv_association_p16	positive	3	30	yes	no	no	no	R0	CIS Absent	no	0.5	SCC_Lymphoepithelial	12
569	Larynx	pT1	NX	G2	not_tested		0		no	no	no	R0	Ris0	yes		SCC_Conventional-Keratinizing	4
570	Oropharynx	pT4b	pN2c	hpv_association_p16	positive	10	29	yes	yes	no	yes	R2	CIS Absent	no	0	SCC_Conventional-NonKeratinizing
571	Larynx	pT3	pN2b	G3	not_tested	2	45	no	no	no	yes	R0	CIS Absent	no	<0.1	SCC_Conventional-Keratinizing	14
572	Oropharynx	pT2	pN2	hpv_association_p16	positive	8	22	yes	no	no	no	R0	CIS Absent	no	<0.1	SCC_Basaloid	9
573	Oropharynx	pT3	pN2	hpv_association_p16	positive	23	37	yes	yes	yes	yes	R2	CIS Absent	no	0	SCC_Conventional-Keratinizing	53
574	Larynx	pT1	NX	G2	not_tested		0		no	no	no	R0	Ris0	yes		SCC_Conventional-Keratinizing	2
575	Larynx	pT1	pN0	G2	not_tested	0	54		yes	no	no	R0	CIS Absent	no		SCC_Conventional-Keratinizing	7
576	Oropharynx	pT3	pN1	G2	negative	1	45	no	no	no	no	R0	Ris0	yes	0.5	SCC_Basaloid	8
577	Oral_Cavity	pT1	NX	G2	not_tested		0		no	no	no	R0	CIS Absent	no	0.2	SCC_Conventional-Keratinizing	3.95
578	Oropharynx	pT2	pN0	hpv_association_p16	positive	0	15		no	no	no	R0	CIS Absent	no	<0.1	SCC_Conventional-NonKeratinizing
579	Larynx	pT4a	NX	G3	not_tested		0		no	yes	yes	R0	Ris0	yes	0.2	SCC_Basaloid	10
580	Larynx	pT4a	pN0	G3	not_tested	0	41		yes	no	no	R0	CIS Absent	no	0.1	SCC_Conventional-Keratinizing	27
581	Oropharynx	pT2	pN1	hpv_association_p16	positive	1	29	yes	no	no	no	R0	CIS Absent	no	<0.1	SCC_Basaloid	9
582	Oropharynx	pT2	pN0	hpv_association_p16	positive	0	52		no	no	no	R0	Ris0	no	0.5	SCC_Conventional-Keratinizing	5
583	Oropharynx	pT4a	pN2c	G3	negative	6	55	yes	no	no	yes	R0	CIS Absent	no	0.1	SCC_Conventional-Keratinizing	11
584	Oropharynx	pT2	pN0	G2	negative	0	36		no	no	no	R0	Ris0	yes	0.5	SCC_Conventional-Keratinizing	13
585	Oropharynx	pT1	pN1	hpv_association_p16	positive	1	48	no	yes	no	no	R0	Ris0	yes	0.3	SCC_Basaloid	3
586	Larynx	pT3	pN0	G3	not_tested	0	9		no	no	yes	R0	Ris0	yes	<0.1	SCC_Conventional-Keratinizing	12
587	Larynx	pT1a	NX	G2	not_tested		0		no	no	no	R0	CIS Absent	no	<0.1	SCC_Conventional-Keratinizing	4
588	Oral_Cavity	pT3	pN2b	G3	not_tested	2	20	no	yes	no	yes	R0	CIS Absent	no	0.1	SCC_Conventional-Keratinizing	13
589	Oropharynx	pT1	NX	G2	negative		0		no	no	no	R0	CIS Absent	no	0.5	SCC_Conventional-Keratinizing	7
590	Oral_Cavity	pT2	pN2c	G3	not_tested	3	19	no	no	no	no	R0	CIS Absent	no	0.5	SCC_Conventional-NonKeratinizing	9
591	Oropharynx	pT2	pN1	hpv_association_p16	positive	1	55	no	no	no	no	R0	CIS Absent	no	0.2	SCC_Basaloid	8
592	Oropharynx	pT1	pN2	hpv_association_p16	positive	14	32	no	yes	no	no	R0	Ris0	no	<0.1	SCC_Basaloid	8
593	Larynx	pT1	NX	G2	not_tested		0		no	no	no	R0	Ris0	yes	<0.1	SCC_Conventional-Keratinizing	7
594	Oropharynx	pT2	pN2	hpv_association_p16	positive	5	28	yes	no	no	no	R0	Ris0	yes	0.5	SCC_Conventional-Keratinizing	3
595	Larynx	pT2	pN0	G3	not_tested	0	22		no	no	no	R0	CIS Absent	no		SCC_Conventional-Keratinizing
596	Larynx	pT2	pN2c	G3	not_tested	7	46	yes	yes	yes	no	R0	CIS Absent	no	<0.1	SCC_Basaloid
597	Oropharynx	pT1	pN2	hpv_association_p16	positive	7	55	yes	no	no	no	R0	CIS Absent	no	0.5	SCC_Basaloid	8
598	Oropharynx	pT2	pN1	hpv_association_p16	positive	1	34	yes	no	no	no	R0	CIS Absent	no	0.2	SCC_Basaloid	11
599	Larynx	pT1	NX	G2	not_tested		0		no	no	no	R0	CIS Absent	no		SCC_Conventional-Keratinizing	3
600	Oropharynx	pT2	pN1	G3	negative	1	26	no	no	no	no	R0	Ris0	yes	0.5	SCC_Conventional-NonKeratinizing	4
601	Hypopharynx	pT2	pN0	G2	not_tested	0	34		no	no	no	R0	CIS Absent	no	<0.1	SCC_Conventional-Keratinizing	5
602	Oropharynx	pT3	pN2b	G3	negative	3	24	yes	no	no	no	R1	Ris0	yes	0	SCC_Conventional-Keratinizing	8
603	Oral_Cavity	pT1	NX	G2	not_tested		0		no	no	no	R0	Ris0	yes	0.4	SCC_Conventional-Keratinizing
604	Larynx	pT4a	pN2b	G2	not_tested	4	33	no	no	no	no	R0	CIS Absent	no		SCC_Conventional-Keratinizing	17
605	Oropharynx	pT2	pN0	G3	negative	0	25		no	no	no	R0	Ris0	yes	<0.1	SCC_Conventional-Keratinizing	11
606	Hypopharynx	pT1	NX	G3	not_tested		0		no	no	no	R0	Ris0	no	0.5	SCC_Conventional-Keratinizing	3
607	Hypopharynx	pT2	NX	G2	not_tested		0		no	no	no	R0	Ris0	yes	0.5	SCC_Conventional-Keratinizing	20
608	Hypopharynx	pT4a	pN2c	G3	not_tested	2	57	yes	no	no	no	R0	Ris0	yes	0.5	SCC_Basaloid	22
609	Oropharynx	pT1	pN1	G2	negative	1	23	no	no	no	no	R0	CIS Absent	no	0.5	SCC_Conventional-Keratinizing	3
610	Oropharynx	pT2	NX	hpv_association_p16	positive		0		no	no	no	R0	CIS Absent	no	<0.1	SCC_Basaloid	17
611	Oropharynx	pT2	pN2	hpv_association_p16	positive	2	43	no	yes	no	no	R0	Ris0	yes	<0.1	SCC_Basaloid	12
612	Oropharynx	pT2	pN2	hpv_association_p16	positive	3	19	no	no	no	no	R0	CIS Absent	no	0.1	SCC_Basaloid	14
613	Oral_Cavity	pT4a	pN0	G3	not_tested	0	25		no	no	yes	R0	Ris0	no	0.5	SCC_Basaloid
614	Oropharynx	pT3	pN2a	G2	negative	1	36	no	no	no	yes	R0	CIS Absent	no	0.2	SCC_Basaloid	17
615	Larynx	pT1	pN2a	G3	not_tested	1	57	no	yes	no	no	R0	CIS Absent	no		SCC_Conventional-Keratinizing	7
616	Oropharynx	pT3	pN2a	G3	negative	1	19	yes	no	no	no	R0	Ris0	no	0.5	SCC_Conventional-Keratinizing	12
617	Larynx	pT2	pN3b	G3	not_tested	2	52	yes	no	no	no	R0	Ris0	yes	<0.1	SCC_Basaloid
618	Larynx	pT1	NX	G3	not_tested		0		no	no	no	R0	CIS Absent	no		SCC_Conventional-Keratinizing	6
619	Oropharynx	pT1	pN2b	G3	negative	2	14	no	no	no	no	R0	CIS Absent	no	0.5	SCC_Conventional-NonKeratinizing	3
620	Oropharynx	pT2	pN2	hpv_association_p16	positive	2	26	yes	no	no	yes	R0	CIS Absent	no	0.5	SCC_Lymphoepithelial	12
621	Oropharynx	pT2	pN3b	G3	negative	2	29	yes	no	no	no	R0	Ris0	yes	<0.1	SCC_Basaloid	3
622	Hypopharynx	pT2	pN0	G3	not_tested	0	59		no	no	yes	R0	CIS Absent	no	0.5	SCC_Conventional-Keratinizing	12
623	Oral_Cavity	pT2	pN0	G3	not_tested	0	44		no	no	no	R0	CIS Absent	no	0.1	SCC_Conventional-Keratinizing	11
624	Oropharynx	pT2	pN2	hpv_association_p16	positive	4	52	no	no	no	no	R0	CIS Absent	no	0.2	SCC_Basaloid
625	Larynx	pT4a	pN2c	G2	not_tested	14	40	yes	yes	no	no	R0	CIS Absent	no	0.3	SCC_Conventional-Keratinizing
626	Oral_Cavity	pT2	pN0	G2	not_tested	0	28		no	no	no	R0	Ris0	yes	0.5	SCC_Conventional-Keratinizing	5
627	Oropharynx	pT1	pN2b	hpv_association_p16	positive	9	20	yes	no	no	no	R1	Ris0	yes	0	SCC_Basaloid	5
628	Oropharynx	pT2	pN2a	hpv_association_p16	positive	2	42	no	no	no	no	R0	CIS Absent	no	0.5	SCC_Basaloid	12
629	Hypopharynx	pT2	pN3	G3	not_tested	1	18	yes	no	no	yes	R0	Ris0	yes	0.1	SCC_Basaloid
630	Larynx	pT1	NX	G3	not_tested		0		no	no	no	R1	CIS Absent	no	0	SCC_Conventional-Keratinizing	3.5
631	Larynx	pT4a	pN3b	G3	not_tested	6	52	yes	yes	no	no	R0	Ris0	yes		SCC_Conventional-NonKeratinizing
632	Oropharynx	pT3	pN0	G2	negative	0	8		no	no	no	R0	Ris0	no	0.5	SCC_Conventional-NonKeratinizing	2
633	Oropharynx	pT1	pN2b	G3	negative	28	42	yes	yes	yes	no	R0	Ris0	yes	0.5	SCC_Conventional-NonKeratinizing	9
634	Oropharynx	pT2	pN0	hpv_association_p16	positive	0	51		no	no	no	R0	CIS Absent	no	0.5	SCC_Basaloid	6
635	Larynx	pT1a	NX	G2	not_tested		0		no	no	no	R0	CIS Absent	no		SCC_Conventional-Keratinizing	1
636	Hypopharynx	pT1	pN2a	G3	not_tested	1	22	yes	yes	no	no	R0	CIS Absent	no	0.1	SCC_Conventional-Keratinizing	3
637	Oropharynx	pT3	pN0	G3	negative	0	46		no	yes	no	R0	CIS Absent	no	0.2	SCC_Conventional-Keratinizing	5
638	Oral_Cavity	pT2	NX	G3	not_tested		0		no	no	no	R0	Ris0	yes	0.7	SCC_Conventional-Keratinizing	14
639	Larynx	pT1	pN0	G2	not_tested	0	39		no	no	no	R0	Ris0	yes		SCC_Conventional-NonKeratinizing
640	Larynx	pT4a	pN2c	G3	not_tested	2	43	yes	yes	no	no	R1	CIS Absent	no	0	SCC_Conventional-Keratinizing
641	Oropharynx	pT2	pN0	hpv_association_p16	positive	0	37		no	no	no	R0	CIS Absent	no	0.5	SCC_Conventional-Keratinizing	9
642	Hypopharynx	pT1	pN0	G3	not_tested	0	30		no	no	no	R0	CIS Absent	no	0.5	SCC_Conventional-NonKeratinizing	1
643	Oral_Cavity	pT2	pN2b	G3	not_tested	2	42	yes	no	no	no	R1	Ris0	yes	0	SCC_Conventional-Keratinizing	16
644	Oropharynx	pT3	pN3	G3	negative	1	45	yes	no	no	yes	R0	CIS Absent	no	0.1	SCC_Conventional-Keratinizing	25
645	Oropharynx	pT3	pN2b	hpv_association_p16	positive	7	33	yes	yes	yes	yes	RX	CIS Absent	no		SCC_Conventional-Keratinizing	25
646	Oropharynx	pT2	pN2a	hpv_association_p16	positive	1	54	yes	yes	no	no	R0	CIS Absent	no	0.5	SCC_Conventional-NonKeratinizing	15
647	Larynx	pT4a	NX	G3	not_tested		0		no	no	no	R0	CIS Absent	no		SCC_Conventional-Keratinizing	8
648	Oropharynx	pT1	pN2c	G3	negative	5	19	yes	yes	yes	no	R0	CIS Absent	no	<0.1	SCC_Basaloid	6
649	Oral_Cavity	TX	pN1	G2	not_tested	1	34	no	no	no	no	R0	CIS Absent	no	0.5	SCC_Conventional-NonKeratinizing
650	Hypopharynx	pT2	pN2b	G2	not_tested	2	24	yes	no	no	no	R0	Ris0	yes		SCC_Conventional-Keratinizing	3
651	Larynx	pT3	NX	G3	not_tested		0		no	no	no	R0	CIS Absent	no		SCC_Conventional-Keratinizing	10
652	Oropharynx	pT2	pN1	hpv_association_p16	positive	1	49	no	no	no	yes	R0	CIS Absent	no		SCC_Lymphoepithelial	12
653	Larynx	pT1	pN2b	G3	not_tested	2	29	no	no	no	no	R0	Ris0	yes		SCC_Conventional-Keratinizing
654	Oral_Cavity	pT2	pN0	G3	not_tested	0	25		no	no	no	R0	CIS Absent	no	0.1	SCC_Conventional-Keratinizing	7
655	Larynx	pT3	pN2c	G3	not_tested	2	32	no	no	no	yes	R0	CIS Absent	no	0.1	SCC_Basaloid
656	Larynx	pT2	pN0	G2	not_tested	0	36		no	no	no	R0	CIS Absent	no	0.4	SCC_Conventional-NonKeratinizing	9
657	Oropharynx	pT2	pN1	G2	negative	1	43	no	no	no	no	R0	CIS Absent	no	0.5	SCC_Conventional-Keratinizing	11
658	Oral_Cavity	pT2	pN0	G3	not_tested	0	25		no	no	no	R0	CIS Absent	no		SCC_Conventional-Keratinizing	8
659	Larynx	pT4a	pN0	G2	not_tested	0	35		no	no	no	R0	Ris0	yes		SCC_Conventional-Keratinizing
660	Oral_Cavity	pT2	pN0	G2	not_tested	0	17		no	no	no	R0	CIS Absent	no		SCC_Conventional-Keratinizing	6
661	Oropharynx	pT2	pN2a	G3	negative	1	51	no	no	no	yes	R0	CIS Absent	no	<0.1	SCC_Acantholytic	8
662	Hypopharynx	pT2	pN0	G3	not_tested	0	45		no	no	no	R0	CIS Absent	no	<0.1	SCC_Basaloid	12
663	Oropharynx	pT2	pN1	hpv_association_p16	positive	1	13	no	no	no	no	R0	CIS Absent	no	0.5	SCC_Basaloid
664	Oropharynx	pT1	pN2	hpv_association_p16	positive	3	5	yes	no	no	no	R0	CIS Absent	no	0.1	SCC_Basaloid	3
665	Oropharynx	pT1	pN1	G3	negative	1	61	no	yes	no	no	R0	Ris0	yes	0.5	SCC_Conventional-Keratinizing	7
666	Oral_Cavity	pT2	pN2c	G2	not_tested	5	49	no	no	no	yes	R0	CIS Absent	no	<0.1	SCC_Conventional-Keratinizing	12
667	Oral_Cavity	pT2	pN0	G3	not_tested	0	33		no	yes	no	R0	Ris0	yes	<0.1	SCC_Conventional-Keratinizing	12
668	Oropharynx	pT1	pN2b	hpv_association_p16	positive	3	14	yes	no	no	no	R1	CIS Absent	no	0	SCC_Basaloid	9
669	Larynx	pT1a	NX	G3	not_tested		0		no	no	no	R0	CIS Absent	no		SCC_Conventional-NonKeratinizing	2.5
670	Hypopharynx	TX	NX	G2	not_tested		0		no	no	no	RX	Ris0	yes		SCC_Conventional-Keratinizing
671	Oropharynx	pT1	pN2b	hpv_association_p16	positive	3	57	yes	no	no	yes	R0	Ris0	yes	0.1	SCC_Conventional-NonKeratinizing	1
672	Hypopharynx	pT1	pN3b	G3	not_tested	3	42	yes	no	no	no	R0	CIS Absent	no	0.5	SCC_Basaloid	2
673	Larynx	pT1	pN1	G3	not_tested	1	47	no	no	no	no	R0	Ris0	yes		SCC_Basaloid	2
674	Larynx	pT1a	NX	G3	not_tested		0		no	no	no	R0	CIS Absent	no		SCC_Conventional-Keratinizing	4
675	Hypopharynx	pT4a	pN2b	G3	not_tested	5	44	yes	no	no	yes	R0	CIS Absent	no		SCC_Conventional-Keratinizing
676	Oral_Cavity	pT1	NX	G2	not_tested		0		no	no	no	R0	Ris0	yes	0.2	SCC_Conventional-Keratinizing	2
677	Larynx	pT4a	pN0	G3	not_tested	0	1		yes	no	yes	R0	CIS Absent	no		SCC_Conventional-Keratinizing	21
678	Oropharynx	pT1	pN1	hpv_association_p16	positive	5	36	no	no	no	no	R0	CIS Absent	no	0.5	SCC_Basaloid	2
679	Oropharynx	pT2	NX	hpv_association_p16	positive		0		no	no	no	R1	CIS Absent	no	0	SCC_Basaloid	7
680	Oropharynx	pT2	pN2b	G3	negative	2	19	yes	yes	yes	no	R1	CIS Absent	no	0	SCC_Conventional-Keratinizing	7
681	Larynx	pT1	pN2b	G3	not_tested	2	29	no	yes	no	no	R0	CIS Absent	no		SCC_Conventional-Keratinizing	2.5
682	Oropharynx	pT3	pN2b	G2	negative	4	37	no	no	no	no	R0	Ris0	yes	0.4	SCC_Conventional-Keratinizing	10
683	Larynx	pT1a	NX	G2	not_tested		0		no	no	no	R0	Ris0	yes		SCC_Conventional-Keratinizing	3.5
684	Larynx	pT1	NX	G2	not_tested		0		no	no	no	R0	CIS Absent	no		SCC_Conventional-Keratinizing	5
685	Larynx	pT1	pN0	G2	not_tested	0	29		no	no	no	R0	CIS Absent	no		SCC_Conventional-Keratinizing	3
686	Oral_Cavity	pT1	pN2b	G3	not_tested	2	15	yes	no	no	yes	R0	Ris0	yes		SCC_Conventional-Keratinizing	1.5
687	Larynx	pT1	pN0	G2	not_tested	0	12		no	no	no	R0	CIS Absent	no	0.2	SCC_Conventional-Keratinizing	2
688	Oral_Cavity	pT3	pN3b	G2	not_tested	1	31	yes	no	no	yes	R0	CIS Absent	no	<0.1	SCC_Conventional-Keratinizing	12
689	Oropharynx	pT2	pN2b	hpv_association_p16	positive	3	24	no	no	no	no	R0	CIS Absent	no	0.2	SCC_Basaloid	12
690	Larynx	pT1	NX	G3	not_tested		0		no	no	no	R0	Ris0	yes		SCC_Conventional-NonKeratinizing	2
691	Larynx	pT1	NX	G3	not_tested		0		no	no	no	R0	CIS Absent	no		SCC_Conventional-Keratinizing	4
692	Oropharynx	pT2	pN2a	hpv_association_p16	positive	1	12	yes	no	no	no	R0	Ris0	yes	<0.1	SCC_Conventional-Keratinizing	9
693	Larynx	pT1	pN2c	G3	not_tested	2	15	no	no	no	no	R0	CIS Absent	no		SCC_Conventional-Keratinizing	2
694	Larynx	pT4a	pN2c	G3	not_tested	2	37	yes	no	yes	no	R0	CIS Absent	no		SCC_Conventional-Keratinizing	30
695	Hypopharynx	pT4a	pN2b	G3	not_tested	2	39	no	no	no	no	R0	CIS Absent	no	0.5	SCC_Conventional-Keratinizing	7
696	Larynx	pT2	NX	G3	not_tested		0		no	no	no	R0	Ris0	yes	<0.1	SCC_Conventional-Keratinizing	2
697	Larynx	pT2	NX	G2	not_tested		0		no	no	no	R0	CIS Absent	no	0.8	SCC_Conventional-Keratinizing
698	Oropharynx	pT1	pN0	hpv_association_p16	positive	0	14		no	no	no	R0	CIS Absent	no	<0.1	SCC_Basaloid	2
699	Oral_Cavity	pT1	pN0	G1	not_tested	0	13		no	no	no	R0	Ris0	yes	0.5	SCC_Conventional-Keratinizing	5
700	Hypopharynx	pT1	pN2a	G3	not_tested	1	11		no	no	yes	R0	CIS Absent	no	<0.1	SCC_Conventional-NonKeratinizing	8
701	Oropharynx	pT1	pN2a	G3	negative	1	20	no	no	no	no	R0	Ris1	yes	<0.1	SCC_Conventional-Keratinizing	19
702	Oral_Cavity	pT1	pN0	G2	not_tested	0	18		no	no	no	R0	CIS Absent	no		SCC_Conventional-Keratinizing	4
703	Oral_Cavity	pT4a	pN1	G2	not_tested	1	17		no	no	no	RX	CIS Absent	no		SCC_Conventional-Keratinizing
704	Oral_Cavity	pT3	pN2b	G2	not_tested	33	17		no	no	no	R0	CIS Absent	no	<0.1	SCC_Conventional-Keratinizing
705	Larynx	pT2	pN0	G3	not_tested	0	2		no	no	no	R0	CIS Absent	no	0.2	SCC_Conventional-Keratinizing	5
706	Oropharynx	pT2	pN1	hpv_association_p16	positive	1	28	no	no	no	no	R0	Ris0	yes	0.4	SCC_Conventional-NonKeratinizing	8
707	Oropharynx	pT3	pN2b	G3	negative	2	65	yes	no	no	no	R0	Ris0	yes	0.2	SCC_Conventional-NonKeratinizing	16
708	Oral_Cavity	pT2	pN0	G2	not_tested	0	48		no	no	no	R0	Ris0	no	0.5	SCC_Conventional-Keratinizing	4
709	Oral_Cavity	pT3	pN1	G2	not_tested	1	22	no	no	no	no	R1	CIS Absent	no	0	SCC_Conventional-Keratinizing
710	Hypopharynx	pT1	pN3b	G3	not_tested	1	35	yes	no	no	no	R0	CIS Absent	no	0.5	SCC_Conventional-NonKeratinizing	1
711	Larynx	pT3	pN3b	G3	not_tested	1	18	yes	no	no	no	R0	CIS Absent	no		SCC_Conventional-Keratinizing	5
712	Oropharynx	pT4a	pN2	hpv_association_p16	positive	3	31	yes	yes	no	yes	R0	Ris0	yes	<0.1	SCC_Conventional-Keratinizing	14
713	Oral_Cavity	pT2	pN2b	G2	not_tested	2	41	yes	no	no	no	R0	CIS Absent	no		SCC_Conventional-Keratinizing	14
714	Oropharynx	pT3	pN2b	G3	negative	2	31	no	yes	no	yes	R0	Ris0	yes	<0.1	SCC_Conventional-Keratinizing	11
715	Oropharynx	pT1	pN2a	G3	negative	1	27	yes	no	no	no	R1	Ris0	yes	0	SCC_Basaloid	4
716	Oropharynx	pT1	pN0	G3	negative	0	36		no	no	no	R0	CIS Absent	no	0.5	SCC_Conventional-Keratinizing
717	Oropharynx	pT2	pN3	G3	negative	3	41	yes	yes	no	no	R0	CIS Absent	no	0.2	SCC_Lymphoepithelial
718	Larynx	pT1	NX	G3	not_tested		0		no	no	no	R0	Ris0	yes	0.1	SCC_Basaloid	2
719	Larynx	pT1a	NX	G2	not_tested		0		no	no	yes	R1	Ris0	yes	0	SCC_Conventional-Keratinizing
720	Oropharynx	pT2	pN0	G2	negative	0	31		no	no	no	R0	CIS Absent	no	<0.1	SCC_Conventional-Keratinizing	17
721	Larynx	pT4a	pN0	G3	not_tested	0	51		yes	no	no	R0	CIS Absent	no		SCC_Basaloid
722	Hypopharynx	pT3	pN2c	G2	not_tested	4	28	yes	yes	no	yes	R0	Ris0	yes		SCC_Conventional-Keratinizing	10
723	Oropharynx	pT2	pN1	hpv_association_p16	positive	3	55	no	no	no	no	R0	CIS Absent	no	0.2	SCC_Basaloid	5
724	Hypopharynx	pT4a	pN2b	G3	not_tested	2	49	yes	yes	no	no	R0	Ris1	no		SCC_Basaloid	45
725	Oropharynx	pT2	pN1	G3	negative	1	31	no	no	no	no	R0	CIS Absent	no	0.1	SCC_Basaloid
726	Larynx	pT3	pN0	G3	not_tested	0	39		no	no	no	R1	CIS Absent	no	0	SCC_Basaloid	6
727	Oropharynx	pT2	pN2c	G3	negative	3	31	yes	yes	no	no	R0	Ris0	no	0.2	SCC_Conventional-Keratinizing	4
728	Oropharynx	pT2	pN1	G2	negative	1	24	no	no	no	no	R0	CIS Absent	no	0.5	SCC_Conventional-Keratinizing	5
729	Hypopharynx	pT2	pN3b	G2	not_tested	4	35	yes	no	no	no	R0	CIS Absent	no	0.3	SCC_Conventional-Keratinizing	8
730	Oral_Cavity	pT1	pN0	G2	not_tested	0	10		no	no	no	R0	CIS Absent	no			11
731	Larynx	pT1	NX	G3	not_tested		0		no	yes	yes	R0	Ris0	yes	0.1	SCC_Conventional-Keratinizing	8
732	Oropharynx	pT2	NX	G3	negative		0		no	no	no	R1	CIS Absent	no	0	SCC_Conventional-Keratinizing	7
733	Oral_Cavity	pT1	pN0	G2	not_tested	0	21		no	no	no	R0	CIS Absent	no	0.4	SCC_Conventional-Keratinizing	9
734	Oropharynx	pT2	pN2	hpv_association_p16	positive	2	26	no	no	no	no	R0	CIS Absent	no	0.5	SCC_Basaloid	6
735	Oropharynx	pT2	pN2c	G3	negative	4	26	yes	yes	no	no	R0	CIS Absent	no	0.4	SCC_Conventional-Keratinizing	22
736	Oropharynx	pT3	pN2b	G3	negative	6	40	yes	yes	no	no	R0	CIS Absent	no	0.5	SCC_Basaloid	42
737	Oropharynx	pT2	pN2c	hpv_association_p16	positive	3	26	no	no	no	no	R0	Ris0	yes	0.5	SCC_Basaloid	5
738	Larynx	pT4a	pN2c	G3	not_tested	3	39	no	no	no	no	R0	CIS Absent	no	<0.1	SCC_Conventional-Keratinizing
739	Oropharynx	pT3	NX	G3	negative		0		no	no	no	R0	CIS Absent	no	<0.1	SCC_Conventional-Keratinizing	6
740	Oropharynx	pT2	pN0	G3	negative	0	13		no	no	no	R0	CIS Absent	no	0.5	SCC_Conventional-Keratinizing	4
741	Oropharynx	pT3	pN1	G3	negative	1	43	no	no	no	no	R0	CIS Absent	no	0.1	SCC_Basaloid	7
742	Larynx	pT4a	pN2c	G3	not_tested	6	36	yes	no	no	no	R0	CIS Absent	no		SCC_Basaloid
743	Larynx	pT3	pN1	G3	not_tested	1	32	no	no	no	no	R0	Ris0	yes		SCC_Basaloid	8
744	Oropharynx	pT3	pN2b	G3	negative	2	47	no	no	no	no	R0	Ris0	yes	0.4	SCC_Conventional-Keratinizing	24
745	Oropharynx	pT3	pN2b	G3	negative	2	33	yes	no	no	yes	R0	CIS Absent	no	0.5	SCC_Conventional-Keratinizing	19
746	Oropharynx	pT2	pN3b	hpv_association_p16	positive	1	26	yes	no	no	no	R0	CIS Absent	no	0.5	SCC_Conventional-Keratinizing	8
747	Oral_Cavity	pT1	NX	G2	not_tested		0		no	no	no	R0	Ris0	yes	0.2	SCC_Conventional-Keratinizing	2
748	Larynx	pT4a	NX	G3	not_tested		0		yes	no	no	R0	CIS Absent	no	0.1	SCC_Conventional-Keratinizing	13
749	Oropharynx	pT1	pN2	hpv_association_p16	positive	3	78	no	yes	no	no	R0	Ris0	yes	0.1	SCC_Basaloid	3
750	Larynx	pT1a	NX	G2	not_tested		0		no	no	no	R0	CIS Absent	no			0.5
751	Oropharynx	pT2	pN2b	G2	negative	2	53	no	yes	no	no	R0	Ris0	yes	<0.1	SCC_Conventional-Keratinizing	11
752	Larynx	pT1a	NX	G2	not_tested		0		no	no	no	R0	CIS Absent	no		SCC_Conventional-Keratinizing	4
753	Oropharynx	pT1	pN2c	G3	negative	5	39	no	no	no	no	R0	Ris1	yes	1	SCC_Basaloid	3
754	Larynx	pT4a	pN0	G3	not_tested	0	46		no	no	no	R0	CIS Absent	no	<0.1	SCC_Conventional-Keratinizing
755	Oropharynx	pT2	pN0	G2	negative	0	40		no	no	no	R0	CIS Absent	no	0.2	SCC_Conventional-Keratinizing	8
756	Larynx	pT1	NX	G2	not_tested		0		no	no	no	R0	Ris0	yes		SCC_Conventional-Keratinizing	1.5
757	Larynx	pT1	pN0	G3	not_tested	0	24		no	no	no	R0	Ris0	yes		SCC_Basaloid
758	Oropharynx	pT2	pN0	G3	negative	0	50		no	no	no	R0	Ris0	yes	0.5	SCC_Conventional-Keratinizing	5
759	Larynx	pT2	pN2c	G2	not_tested	9	56	yes	yes	no	yes	R0	CIS Absent	no	0.5	SCC_Conventional-Keratinizing	15
760	Oropharynx	pT3	pN0	G3	negative	0	2		no	no	no	R0	CIS Absent	no		SCC_Conventional-Keratinizing	10
761	Hypopharynx	pT2	pN3b	G3	not_tested	5	46	yes	yes	yes	yes	R0	CIS Absent	no	0.5	SCC_Basaloid	8
762	Oropharynx	pT2	pN1	hpv_association_p16	positive	1	1	no	no	no	no	R0	CIS Absent	no	<0.1	SCC_Basaloid	4
763	Larynx	pT1b	NX	G2	not_tested		0		no	no	no	R0	CIS Absent	no		SCC_Conventional-Keratinizing	2

## Sheet: Fig 1F
patient_id	word_count	pT_stage
257	772	pT2
538	978	pT4
63	647	pT4
262	370	pT3
158	1166	pT2
684	273	pT1
698	333	pT1
686	1588	pT1
731	367	pT1
307	285	pT2
177	639	pT4
585	516	pT1
579	365	pT4
256	1229	pT2
81	657	pT2
752	329	pT1
284	906	pT4
172	611	pT1
462	821	pT3
271	1096	pT2
221	293	pT1
506	197	pT1
44	697	pT1
518	194	pT1
747	187	pT1
390	391	pT1
393	1318	pT3
317	235	pT1
446	492	pT4
247	332	pT1
115	972	pT4
302	743	pT3
125	666	pT1
268	582	pT3
455	329	pT1
272	519	pT4
438	830	pT4
447	1016	pT2
17	525	pT3
609	188	pT1
490	796	pT3
526	926	pT4
77	237	pT2
350	254	pT1
543	772	pT2
641	328	pT2
567	446	pT1
536	339	pT1
287	551	pT1
80	394	pT2
762	451	pT2
408	301	pT2
481	524	pT3
410	1138	pT2
425	452	pT2
10	230	pT2
537	762	pT2
627	919	pT1
9	408	pT2
626	904	pT2
340	504	pT1
85	1349	pT2
250	1178	pT2
283	325	pT2
128	223	pT1
305	765	pT4
574	409	pT1
583	1032	pT4
242	377	pT1
708	1384	pT2
389	1441	pT2
580	499	pT4
37	757	pT1
612	336	pT2
533	626	pT2
653	660	pT1
692	381	pT2
130	273	pT2
388	452	pT2
344	1051	pT4
449	569	pT1
693	499	pT1
655	606	pT3
620	1004	pT2
548	959	pT2
669	216	pT1
499	316	pT2
505	802	pT4
150	546	pT1
326	138	pT1
397	1013	pT2
121	1150	pT2
419	728	pT1
76	323	pT3
15	646	pT1
343	247	pT1
156	333	pT3
155	193	pT3
396	487	pT3
281	235	pT1
39	1092	pT3
233	165	pT1
743	901	pT3
387	793	pT2
362	864	pT4
753	909	pT1
220	270	pT1
301	808	pT2
251	419	pT1
316	225	pT1
394	478	pT3
566	415	pT1
441	683	pT4
572	419	pT2
744	873	pT3
364	613	pT1
460	358	pT2
88	1102	pT2
601	614	pT2
647	496	pT4
359	703	pT3
126	475	pT3
738	741	pT4
40	150	pT1
732	604	pT2
616	1325	pT3
91	639	pT1
392	237	pT2
582	461	pT2
309	193	pT1
275	187	pT1
492	494	pT2
632	941	pT3
662	1175	pT2
595	422	pT2
385	811	pT3
679	650	pT2
727	876	pT2
238	439	pT1
96	623	pT1
349	1193	pT1
59	739	pT2
245	263	pT1
401	538	pT3
514	502	pT1
6	1186	pT2
635	125	pT1
569	134	pT1
93	1190	pT2
470	854	pT2
696	306	pT2
643	755	pT2
278	992	pT3
617	440	pT2
718	274	pT1
694	531	pT4
97	689	pT3
367	306	pT2
180	890	pT3
391	337	pT1
741	1143	pT3
370	482	pT1
105	189	pT1
103	1106	pT2
516	175	pT1
581	437	pT2
570	1447	pT4
298	1072	pT4
142	983	pT1
186	755	pT4
313	409	pT1
104	862	pT1
56	779	pT2
472	226	pT1
135	748	pT3
660	391	pT2
107	435	pT1
426	454	pT1
21	757	pT4
452	240	pT1
52	931	pT2
658	388	pT2
82	207	pT1
761	1498	pT2
134	595	pT2
369	438	pT2
522	560	pT2
306	1035	pT4
729	834	pT2
552	238	pT1
648	901	pT1
168	832	pT1
151	282	pT1
323	412	pT1
265	555	pT4
35	468	pT1
239	1428	pT3
656	776	pT2
143	928	pT4
665	658	pT1
646	1256	pT2
14	590	pT2
376	1251	pT2
557	408	pT1
102	506	pT4
524	292	pT1
553	281	pT1
138	434	pT1
205	475	pT1
253	532	pT4
564	1020	pT1
637	1260	pT3
711	635	pT3
339	730	pT1
212	784	pT3
751	348	pT2
697	389	pT2
633	848	pT1
310	917	pT1
418	337	pT1
8	1115	pT1
465	605	pT1
558	365	pT1
384	1055	pT3
486	192	pT1
334	317	pT3
166	293	pT1
89	1037	TX
678	661	pT1
140	230	pT1
331	849	pT2
624	1102	pT2
613	979	pT4
608	1157	pT4
41	200	pT1
24	145	pT1
759	901	pT2
95	785	pT1
554	494	pT1
666	989	pT2
689	784	pT2
668	488	pT1
51	469	pT2
277	647	pT4
445	551	pT2
365	865	pT1
710	325	pT1
501	792	pT3
214	738	pT2
246	543	pT2
512	1346	pT4
348	564	pT3
132	610	pT4
270	737	pT3
73	2034	pT3
417	109	pT1
423	1580	pT3
725	999	pT2
464	238	pT1
584	293	pT2
535	340	pT1
515	170	pT1
421	397	pT2
94	927	pT3
78	699	pT1
542	669	pT3
363	203	pT1
571	512	pT3
292	1013	pT4
106	671	pT3
527	380	pT1
352	514	pT3
62	424	pT2
559	1078	pT2
745	836	pT3
756	253	pT1
471	806	pT3
43	687	pT4
453	805	pT2
596	715	pT2
353	503	pT4
3	487	pT1
405	829	pT1
30	359	pT1
322	223	pT1
36	186	pT1
606	1234	pT1
746	421	pT2
133	1051	pT4
420	612	pT1
79	638	pT3
66	133	pT1
491	362	pT1
563	406	pT2
258	929	pT2
358	808	pT2
90	196	pT1
329	361	pT1
170	596	pT2
167	740	pT3
86	954	pT3
586	425	pT3
249	805	pT2
99	247	pT2
629	899	pT2
700	788	pT1
26	186	pT1
466	1296	pT2
368	160	pT2
530	600	pT2
374	559	pT3
211	999	pT4
206	631	pT2
183	147	pT1
267	913	pT3
48	506	pT2
625	756	pT4
479	427	pT3
285	601	pT2
416	126	pT1
680	478	pT2
114	861	pT3
64	349	pT3
549	631	pT2
279	489	pT1
266	557	pT4
443	273	pT2
659	458	pT4
728	305	pT2
551	323	pT2
264	1131	pT4
72	813	pT2
412	357	pT1
411	114	pT1
568	213	pT2
602	1216	pT3
184	480	pT1
169	1102	pT2
701	144	pT1
545	185	pT1
603	460	pT1
355	493	pT4
525	190	pT1
196	162	pT1
500	870	pT2
749	609	pT1
25	292	pT1
720	1015	pT2
248	243	pT2
517	442	pT2
422	751	pT3
399	116	pT3
153	985	pT3
108	508	pT1
430	747	pT3
642	577	pT1
60	746	pT3
124	269	pT2
611	669	pT2
621	400	pT2
561	424	pT1
722	1100	pT3
217	207	pT2
236	971	pT1
547	373	pT2
178	553	pT1
4	547	pT2
379	738	pT3
111	182	pT2
654	443	pT2
605	1405	pT2
593	287	pT1
706	761	pT2
74	451	pT2
597	287	pT1
459	567	pT1
20	479	pT2
435	739	pT2
341	724	pT4
436	1207	pT3
424	878	pT2
208	639	pT1
164	346	pT2
330	636	pT3
440	600	pT1
148	470	pT2
639	219	pT1
544	603	pT2
736	723	pT3
495	573	pT2
604	1058	pT4
154	592	pT4
451	437	pT1
428	449	pT1
409	651	pT4
413	803	pT3
750	261	pT1
234	982	pT2
540	710	pT2
120	837	pT2
67	713	pT4
717	1084	pT2
345	697	pT2
53	626	pT1
173	336	pT1
496	183	pT2
742	530	pT4
663	321	pT2
683	429	pT1
308	468	pT2
672	507	pT1
19	819	pT3
38	988	pT2
480	362	pT2
573	657	pT3
118	1202	pT2
342	100	pT1
592	770	pT1
575	203	pT1
381	335	pT3
510	916	pT1
483	902	pT4
456	551	pT2
675	614	pT4
209	319	pT2
328	291	pT2
123	800	pT3
2	972	pT2
664	603	pT1
223	590	pT1
335	535	pT4
197	1055	pT4
354	819	pT3
314	1301	pT3
685	590	pT1
513	1021	pT1
371	532	pT3
754	483	pT4
176	275	pT2
204	189	pT1
321	596	pT2
690	64	pT1
49	391	pT1
129	808	pT1
652	792	pT2
628	298	pT2
539	419	pT2
688	735	pT3
195	950	pT1
508	742	pT4
119	424	pT1
457	181	pT2
165	660	pT1
332	1635	pT2
712	922	pT4
541	772	pT4
351	628	pT2
763	399	pT1
657	668	pT2
189	721	pT3
590	318	pT2
475	201	pT2
497	260	pT2
433	1243	pT2
259	310	pT1
338	482	pT4
534	990	pT3
378	342	pT1
640	485	pT4
489	456	pT3
550	477	pT1
216	147	pT1
28	825	pT2
33	641	pT2
255	590	pT4
160	383	pT2
161	447	pT2
434	572	pT1
224	283	pT1
531	291	pT2
203	136	pT1
191	459	pT1
293	1055	pT3
215	987	pT2
201	427	pT1
47	730	pT2
319	462	pT2
555	1593	pT3
145	128	pT1
162	566	pT1
431	417	pT3
1	957	pT4
116	593	pT2
448	531	pT1
315	747	pT2
100	420	pT1
691	228	pT1
226	280	pT1
288	212	pT1
427	399	pT2
724	952	pT4
192	336	pT2
748	260	pT4
360	1096	pT2
520	400	pT1
504	1100	pT4
312	410	pT3
670	164	TX
276	761	pT4
83	489	pT1
241	462	pT3
347	349	pT3
519	277	pT4
715	472	pT1
200	342	pT2
587	390	pT1
739	463	pT3
219	717	pT1
415	1413	pT4
487	322	pT1
429	308	pT1
677	373	pT4
667	485	pT2
705	254	pT2
231	1098	pT3
110	427	pT2
50	207	pT1
333	461	pT1
687	340	pT1
607	629	pT2
523	772	pT2
289	1011	pT2
619	112	pT1
560	206	pT1
54	957	pT1
484	517	TX
546	450	pT3
32	118	pT1
403	295	pT1
261	459	pT1
726	471	pT3
682	905	pT3
207	316	pT1
565	424	pT3
488	1426	pT3
630	303	pT1
493	488	pT1
375	455	pT3
193	142	pT3
644	1376	pT3
127	544	pT1
673	406	pT1
336	476	pT2
346	1533	pT3
303	1355	pT3
57	583	pT3
5	151	pT1
467	226	pT1
235	601	pT2
45	347	pT2
320	304	pT3
296	925	pT3
645	872	pT3
556	249	pT1
294	744	pT3
70	660	pT2
432	826	pT2
109	286	pT2
61	654	pT4
174	293	pT1
324	611	pT2
636	512	pT1
179	348	pT1
7	554	pT3
414	878	pT2
117	209	pT1
101	1535	pT3
34	416	pT2
406	428	pT1
623	296	pT2
474	193	pT1
146	339	pT1
280	307	pT1
181	642	pT2
699	241	pT1
263	1226	pT2
23	300	pT2
478	306	pT1
377	477	pT1
713	1030	pT2
681	414	pT1
218	1893	pT4
190	468	pT2
122	822	pT2
714	1148	pT3
230	932	pT3
473	169	pT1
98	92	pT2
361	906	pT2
674	261	pT1
71	815	pT2
532	908	pT1
295	1115	pT4
318	103	pT1
325	439	pT1
299	245	pT1
243	732	pT3
638	152	pT2
112	1207	pT2
16	1856	pT2
55	302	pT1
485	311	pT1
588	681	pT3
439	1513	pT4
398	1055	pT2
730	284	pT1
131	940	pT1
373	280	pT1
202	114	pT1
622	1353	pT2
22	240	pT1
757	352	pT1
469	407	pT3
228	1103	pT1
610	121	pT2
707	788	pT3
18	1207	pT2
46	773	pT2
12	725	pT2
175	201	pT3
382	1120	pT2
482	192	pT2
734	478	pT2
737	621	pT2
507	530	pT3
404	670	pT2
144	588	pT2
458	704	pT2
273	126	pT1
65	642	pT2
171	563	pT1
562	255	pT1
42	398	pT1
502	707	pT3
269	670	pT3
210	150	pT1
327	1286	pT2
213	639	pT1
614	1067	pT3
282	276	pT2
721	1072	pT4
286	475	pT2
599	438	pT1
194	1438	pT1
461	892	pT2
11	891	pT4
141	887	pT2
157	1211	pT3
494	963	pT2
511	681	pT1
631	770	pT4
229	488	pT2
695	904	pT4
69	301	pT2
199	994	pT4
68	681	pT1
437	511	pT4
503	330	pT2
723	1000	pT2
300	505	pT4
87	1136	pT4
260	663	pT4
719	325	pT1
84	528	pT1
529	464	pT2
671	802	pT1
182	438	pT2
521	1103	pT3
27	953	pT3
661	1421	pT2
598	950	pT2
735	918	pT2
297	705	pT2
139	986	pT3
380	187	pT2
187	423	pT3
740	201	pT2
450	351	pT1
311	644	pT2
185	1124	pT3
113	831	pT2
528	540	pT4
594	857	pT2
578	217	pT2
147	568	pT2
600	951	pT2
152	612	pT4
498	176	pT1
476	315	pT1
591	403	pT2
274	346	pT1
758	434	pT2
136	916	pT4
372	510	pT2
356	932	pT2
402	588	pT1
188	387	pT2
709	530	pT3
400	746	pT2
337	494	pT2
159	861	pT3
31	430	pT2
509	792	pT4
149	1037	pT4
760	981	pT3
649	803	TX
577	216	pT1
254	839	pT3
442	1072	pT3
75	1695	pT2
676	450	pT1
222	1048	pT1
137	531	pT2
240	757	pT1
650	771	pT2
615	808	pT1
383	361	pT1
92	692	pT3
618	395	pT1
198	574	pT2
232	1083	pT2
651	497	pT3
702	353	pT1
291	453	pT2
576	1119	pT3
225	163	pT1
395	712	pT2
29	297	pTis
468	141	pT1
386	555	pT1
290	487	pT2
304	634	pT2

## Sheet: Fig 1G
patient_id	survival_status	days_to_last_information	followup_months
1	0	2258	74
2	0	1753	58
3	0	851	28
4	0	2996	98
5	1	2819	93
6	0	991	33
7	0	1149	38
8	0	69	2
9	0	1617	53
10	0	1462	48
11	0	1785	59
12	1	2395	79
13	1	326	11
14	0	1843	61
15	0	526	17
16	1	336	11
17	0	487	16
18	0	2794	92
19	1	165	5
20	0	2610	86
21	0	830	27
22	0	4670	153
23	0	204	7
24	0	1552	51
25	0	3284	108
26	0	2442	80
27	1	3735	123
28	0	2688	88
29	1	733	24
30	0	2490	82
31	0	4032	132
32	0	1679	55
33	0	3023	99
34	0	1924	63
35	0	168	6
36	0	2337	77
37	0	539	18
38	0	2932	96
39	1	471	15
40	1	556	18
41	0	1454	48
42	0	1821	60
43	0	2309	76
44	0	953	31
45	0	3187	105
46	1	124	4
47	0	4228	139
48	1	255	8
49	0	1420	47
50	1	1782	59
51	0	1476	48
52	1	844	28
53	0	4260	140
54	0	155	5
55	0	1185	39
56	1	375	12
57	0	1854	61
58	1	153	5
59	0	4006	132
60	0	743	24
61	1	161	5
62	0	537	18
63	0	1258	41
64	0	1087	36
65	0	1203	40
66	1	358	12
67	1	972	32
68	0	68	2
69	0	59	2
70	0	536	18
71	1	718	24
72	0	2511	82
73	0	3232	106
74	0	2219	73
75	0	2442	80
76	0	1843	61
77	0	2575	85
78	0	400	13
79	0	481	16
80	0	680	22
81	1	980	32
82	0	1059	35
83	0	979	32
84	0	350	11
85	0	142	5
86	0	2079	68
87	0	798	26
88	1	105	3
89	1	350	11
90	0	1018	33
91	0	901	30
92	0	1209	40
93	0	3722	122
94	0	719	24
95	0	4233	139
96	1	695	23
97	0	131	4
98	1	2257	74
99	0	709	23
100	0	847	28
101	1	604	20
102	0	1830	60
103	1	752	25
104	1	677	22
105	0	2702	89
106	1	3133	103
107	0	2176	71
108	0	1400	46
109	0	1870	61
110	0	57	2
111	1	1298	43
112	0	3287	108
113	1	102	3
114	1	713	23
115	0	2267	74
116	0	584	19
117	0	73	2
118	1	64	2
119	0	2984	98
120	0	1293	42
121	0	3204	105
122	1	2829	93
123	0	699	23
124	0	1463	48
125	1	2755	91
126	1	2264	74
127	0	2396	79
128	0	2970	98
129	1	3824	126
130	0	1945	64
131	0	156	5
132	1	744	24
133	1	549	18
134	0	639	21
135	0	1408	46
136	1	1205	40
137	1	1183	39
138	0	2186	72
139	1	3470	114
140	0	1931	63
141	1	3012	99
142	0	2739	90
143	0	2139	70
144	1	2961	97
145	0	1181	39
146	0	1484	49
147	1	191	6
148	0	115	4
149	0	1806	59
150	0	240	8
151	0	87	3
152	0	1526	50
153	0	1146	38
154	1	449	15
155	0	1484	49
156	0	636	21
157	0	411	14
158	0	954	31
159	0	1760	58
160	0	4234	139
161	1	1107	36
162	0	1896	62
163	0	966	32
164	0	148	5
165	1	3766	124
166	0	1022	34
167	1	757	25
168	0	995	33
169	0	35	1
170	1	398	13
171	0	1055	35
172	0	1504	49
173	1	2453	81
174	0	157	5
175	1	2814	92
176	1	706	23
177	0	380	12
178	0	222	7
179	0	2275	75
180	0	419	14
181	1	612	20
182	0	2442	80
183	0	164	5
184	0	1360	45
185	0	674	22
186	0	1636	54
187	0	1520	50
188	1	318	10
189	0	1896	62
190	1	3038	100
191	0	1310	43
192	1	1314	43
193	1	1007	33
194	0	2379	78
195	0	1000	33
196	0	102	3
197	0	306	10
198	0	195	6
199	1	273	9
200	0	1799	59
201	1	426	14
202	0	485	16
203	0	484	16
204	0	121	4
205	0	2311	76
206	0	2366	78
207	0	1337	44
208	0	284	9
209	0	2679	88
210	0	789	26
211	1	1183	39
212	0	2174	71
213	0	488	16
214	1	15	0
215	0	3043	100
216	1	1110	36
217	0	43	1
218	1	229	8
219	0	937	31
220	1	253	8
221	0	2533	83
222	0	3788	124
223	0	835	27
224	0	1301	43
225	1	652	21
226	0	896	29
227	0	342	11
228	1	29	1
229	0	3629	119
230	1	305	10
231	1	72	2
232	1	2445	80
233	0	919	30
234	1	54	2
235	0	1223	40
236	0	1185	39
237	0	212	7
238	0	2472	81
239	0	596	20
240	0	954	31
241	0	2428	80
242	0	125	4
243	0	849	28
244	0	2030	67
245	0	1629	54
246	0	3024	99
247	0	1161	38
248	0	1958	64
249	1	1551	51
250	1	78	3
251	0	2997	98
252	0	1631	54
253	1	244	8
254	0	2331	77
255	1	967	32
256	0	1610	53
257	0	2249	74
258	0	2064	68
259	0	1108	36
260	0	301	10
261	0	3423	112
262	0	3197	105
263	1	802	26
264	1	78	3
265	0	293	10
266	0	348	11
267	1	1039	34
268	0	1796	59
269	0	1716	56
270	0	1109	36
271	0	1832	60
272	0	32	1
273	0	742	24
274	0	1745	57
275	0	1818	60
276	0	1888	62
277	0	251	8
278	1	633	21
279	0	2308	76
280	0	1365	45
281	0	1372	45
282	0	2350	77
283	0	4097	135
284	1	2415	79
285	0	2086	69
286	0	2919	96
287	1	368	12
288	0	1075	35
289	0	740	24
290	0	2824	93
291	0	1401	46
292	1	468	15
293	0	2682	88
294	0	2135	70
295	1	196	6
296	1	55	2
297	1	127	4
298	1	170	6
299	0	1379	45
300	0	211	7
301	1	335	11
302	0	700	23
303	0	503	17
304	1	2076	68
305	0	547	18
306	0	2773	91
307	0	3325	109
308	0	802	26
309	1	1996	66
310	0	748	25
311	1	1574	52
312	1	478	16
313	0	607	20
314	1	1080	35
315	0	1679	55
316	1	827	27
317	0	1838	60
318	0	880	29
319	0	2608	86
320	0	38	1
321	0	4963	163
322	0	1941	64
323	0	1378	45
324	1	708	23
325	1	1147	38
326	1	838	28
327	0	1316	43
328	1	784	26
329	0	1811	59
330	1	367	12
331	0	3046	100
332	0	178	6
333	1	999	33
334	1	645	21
335	1	942	31
336	0	1901	62
337	0	1828	60
338	0	1547	51
339	0	1629	54
340	1	1753	58
341	0	1879	62
342	1	1599	53
343	0	2254	74
344	0	2330	77
345	1	2822	93
346	0	1479	49
347	0	1838	60
348	0	3060	101
349	1	796	26
350	0	3007	99
351	0	242	8
352	0	1211	40
353	0	2233	73
354	0	1456	48
355	0	29	1
356	0	1521	50
357	0	1685	55
358	0	2372	78
359	0	1399	46
360	0	1612	53
361	0	1553	51
362	0	2494	82
363	0	1699	56
364	0	2845	93
365	0	225	7
366	0	2612	86
367	0	2217	73
368	0	1748	57
369	1	3760	124
370	0	1797	59
371	0	3751	123
372	0	2475	81
373	0	920	30
374	0	196	6
375	0	1251	41
376	0	1370	45
377	1	1342	44
378	0	849	28
379	1	106	3
380	0	56	2
381	1	1177	39
382	1	965	32
383	1	1479	49
384	1	291	10
385	1	562	18
386	0	362	12
387	0	315	10
388	0	148	5
389	0	3088	101
390	0	1751	58
391	1	1072	35
392	0	1128	37
393	0	2499	82
394	0	350	11
395	0	222	7
396	0	2737	90
397	0	2149	71
398	0	2578	85
399	1	113	4
400	0	335	11
401	0	931	31
402	0	2728	90
403	1	842	28
404	0	1346	44
405	0	954	31
406	0	234	8
407	0	1220	40
408	0	1054	35
409	0	1676	55
410	0	2911	96
411	0	2428	80
412	0	2436	80
413	0	2789	92
414	0	960	32
415	1	705	23
416	0	24	1
417	1	145	5
418	1	548	18
419	0	2669	88
420	0	2853	94
421	1	891	29
422	0	1185	39
423	0	3037	100
424	1	414	14
425	0	261	9
426	0	415	14
427	0	2810	92
428	0	1121	37
429	0	1835	60
430	0	1720	57
431	0	1323	43
432	0	1230	40
433	1	2194	72
434	1	1418	47
435	1	413	14
436	1	515	17
437	1	1684	55
438	0	247	8
439	0	392	13
440	1	180	6
441	0	2807	92
442	0	729	24
443	0	2744	90
444	1	2038	67
445	0	660	22
446	0	1811	59
447	0	1641	54
448	0	4801	158
449	0	842	28
450	0	510	17
451	1	2167	71
452	0	2695	89
453	0	2310	76
454	0	3053	100
455	0	47	2
456	0	1041	34
457	0	117	4
458	0	290	10
459	1	1160	38
460	1	38	1
461	0	2751	90
462	0	2169	71
463	1	939	31
464	1	2147	71
465	0	1955	64
466	1	692	23
467	0	2260	74
468	0	1873	62
469	0	1496	49
470	0	2996	98
471	0	98	3
472	0	1771	58
473	0	242	8
474	0	155	5
475	0	3275	108
476	0	1092	36
477	0	1440	47
478	0	1673	55
479	0	2040	67
480	0	1011	33
481	0	154	5
482	0	3222	106
483	0	4118	135
484	0	546	18
485	0	2512	83
486	1	4500	148
487	0	1045	34
488	0	2584	85
489	0	49	2
490	0	1494	49
491	0	1129	37
492	0	3124	103
493	0	1843	61
494	0	2312	76
495	0	1059	35
496	0	1106	36
497	0	124	4
498	0	1347	44
499	0	775	25
500	0	2502	82
501	1	48	2
502	0	3077	101
503	0	1941	64
504	0	1581	52
505	0	334	11
506	1	1711	56
507	1	175	6
508	0	306	10
509	0	3337	110
510	1	454	15
511	0	982	32
512	1	103	3
513	1	1022	34
514	0	595	20
515	0	3581	118
516	1	207	7
517	0	282	9
518	0	99	3
519	0	1357	45
520	0	823	27
521	1	133	4
522	0	247	8
523	0	1358	45
524	0	1090	36
525	0	1675	55
526	1	525	17
527	1	3728	122
528	0	3178	104
529	0	1003	33
530	0	1453	48
531	0	2578	85
532	0	3232	106
533	1	89	3
534	0	2455	81
535	0	1004	33
536	0	1133	37
537	0	522	17
538	0	141	5
539	0	661	22
540	0	1409	46
541	1	299	10
542	1	1546	51
543	0	2055	68
544	1	47	2
545	0	2400	79
546	0	441	14
547	0	2540	83
548	0	770	25
549	0	370	12
550	1	104	3
551	0	1543	51
552	0	4515	148
553	0	2326	76
554	1	256	8
555	1	642	21
556	0	1447	48
557	0	1329	44
558	0	926	30
559	0	965	32
560	0	3549	117
561	0	44	1
562	0	776	25
563	0	1885	62
564	0	1363	45
565	0	1798	59
566	0	405	13
567	0	2876	94
568	0	2786	92
569	0	75	2
570	0	433	14
571	1	723	24
572	0	2771	91
573	1	955	31
574	0	1299	43
575	0	3486	115
576	1	983	32
577	0	3031	100
578	0	914	30
579	1	694	23
580	0	1735	57
581	0	1771	58
582	0	2569	84
583	0	342	11
584	1	1189	39
585	0	1311	43
586	0	1219	40
587	0	530	17
588	0	153	5
589	1	1474	48
590	0	3973	131
591	0	1159	38
592	0	54	2
593	0	1069	35
594	0	1419	47
595	0	644	21
596	0	344	11
597	0	222	7
598	0	798	26
599	0	2693	88
600	0	3198	105
601	0	3017	99
602	0	640	21
603	1	1848	61
604	1	584	19
605	0	1271	42
606	1	1359	45
607	1	1522	50
608	0	2379	78
609	0	3571	117
610	0	1498	49
611	0	2327	76
612	0	222	7
613	1	1625	53
614	1	2131	70
615	0	3352	110
616	1	577	19
617	0	1436	47
618	0	2436	80
619	0	1775	58
620	0	460	15
621	0	1023	34
622	0	3716	122
623	0	2861	94
624	0	2640	87
625	1	374	12
626	0	21	1
627	0	2463	81
628	0	3302	108
629	0	693	23
630	0	3073	101
631	1	707	23
632	0	2163	71
633	1	114	4
634	0	2569	84
635	0	1383	45
636	0	3202	105
637	0	175	6
638	0	2901	95
639	0	801	26
640	0	23	1
641	0	2913	96
642	0	1203	40
643	1	540	18
644	0	1145	38
645	1	379	12
646	0	3517	116
647	0	1747	57
648	0	511	17
649	1	4221	139
650	1	1617	53
651	0	323	11
652	0	3169	104
653	1	2959	97
654	1	1954	64
655	0	1064	35
656	1	651	21
657	0	2366	78
658	0	1706	56
659	0	1959	64
660	0	2605	86
661	0	3600	118
662	1	857	28
663	0	1803	59
664	0	142	5
665	1	2474	81
666	0	888	29
667	1	728	24
668	1	1142	38
669	0	2383	78
670	0	1805	59
671	1	890	29
672	1	866	28
673	1	3295	108
674	0	9	0
675	1	1862	61
676	0	238	8
677	0	575	19
678	0	1432	47
679	0	664	22
680	1	408	13
681	0	733	24
682	1	276	9
683	0	709	23
684	0	1651	54
685	0	706	23
686	0	433	14
687	0	1540	51
688	0	811	27
689	0	2625	86
690	0	1400	46
691	1	1669	55
692	0	25	1
693	1	3085	101
694	1	124	4
695	0	1357	45
696	0	763	25
697	0	374	12
698	0	1834	60
699	0	203	7
700	1	1492	49
701	0	1582	52
702	0	2282	75
703	0	823	27
704	1	1626	53
705	0	2106	69
706	0	1517	50
707	0	1784	59
708	1	368	12
709	1	424	14
710	1	233	8
711	0	1914	63
712	0	2189	72
713	0	2107	69
714	1	1087	36
715	0	1031	34
716	0	2332	77
717	1	373	12
718	0	728	24
719	0	1363	45
720	1	1237	41
721	1	1330	44
722	1	605	20
723	0	751	25
724	1	1276	42
725	0	997	33
726	0	1988	65
727	1	788	26
728	1	206	7
729	1	1041	34
730	0	1091	36
731	0	908	30
732	1	2660	87
733	0	5163	170
734	0	1576	52
735	1	372	12
736	0	1667	55
737	0	716	24
738	0	1967	65
739	0	463	15
740	1	537	18
741	1	167	5
742	0	1999	66
743	1	3072	101
744	0	431	14
745	0	1855	61
746	0	1646	54
747	0	1654	54
748	1	474	16
749	0	38	1
750	0	758	25
751	1	2270	75
752	0	2848	94
753	1	920	30
754	1	174	6
755	0	511	17
756	0	336	11
757	0	292	10
758	0	3253	107
759	1	1000	33
760	1	484	16
761	1	1082	36
762	0	1644	54
763	0	1689	55

## Sheet: Fig 1G KMF Event Table
event_at	removed	observed	censored	entrance	at_risk
0	2	1	1	763	763
1	13	2	11	0	761
2	16	6	10	0	748
3	12	8	4	0	732
4	12	6	6	0	720
5	17	5	12	0	708
6	11	6	5	0	691
7	11	2	9	0	680
8	14	6	8	0	669
9	5	2	3	0	655
10	11	4	7	0	650
11	14	4	10	0	639
12	13	9	4	0	625
13	5	2	3	0	612
14	11	4	7	0	607
15	6	4	2	0	596
16	8	3	5	0	590
17	9	2	7	0	582
18	11	6	5	0	573
19	4	2	2	0	562
20	6	3	3	0	558
21	9	5	4	0	552
22	6	1	5	0	543
23	14	8	6	0	537
24	13	5	8	0	523
25	9	2	7	0	510
26	9	4	5	0	501
27	6	1	5	0	492
28	10	5	5	0	486
29	5	2	3	0	476
30	7	1	6	0	471
31	9	3	6	0	464
32	10	5	5	0	455
33	11	3	8	0	445
34	8	3	5	0	434
35	9	2	7	0	426
36	11	4	7	0	417
37	4	0	4	0	406
38	8	3	5	0	402
39	8	4	4	0	394
40	9	1	8	0	386
41	3	1	2	0	377
42	3	1	2	0	374
43	8	2	6	0	371
44	6	2	4	0	363
45	13	1	12	0	357
46	6	0	6	0	344
47	6	1	5	0	338
48	8	1	7	0	332
49	9	2	7	0	324
50	5	1	4	0	315
51	7	2	5	0	310
52	4	1	3	0	303
53	7	4	3	0	299
54	9	0	9	0	292
55	10	2	8	0	283
56	4	1	3	0	273
57	5	0	5	0	269
58	7	1	6	0	264
59	12	1	11	0	257
60	9	0	9	0	245
61	8	2	6	0	236
62	7	0	7	0	228
63	3	0	3	0	221
64	7	1	6	0	218
65	2	0	2	0	211
66	2	1	1	0	209
67	3	1	2	0	207
68	4	1	3	0	204
69	3	0	3	0	200
70	3	1	2	0	197
71	7	2	5	0	194
72	3	1	2	0	187
73	3	0	3	0	184
74	7	2	5	0	181
75	3	1	2	0	174
76	7	0	7	0	171
77	5	0	5	0	164
78	6	0	6	0	159
79	4	2	2	0	153
80	8	1	7	0	149
81	6	2	4	0	141
82	5	0	5	0	135
83	3	0	3	0	130
84	2	0	2	0	127
85	4	0	4	0	125
86	5	0	5	0	121
87	2	1	1	0	116
88	5	0	5	0	114
89	2	0	2	0	109
90	5	0	5	0	107
91	3	1	2	0	102
92	6	1	5	0	99
93	5	3	2	0	93
94	4	0	4	0	88
95	1	0	1	0	84
96	4	0	4	0	83
97	2	2	0	0	79
98	5	0	5	0	77
99	5	1	4	0	72
100	6	1	5	0	67
101	6	2	4	0	61
103	2	1	1	0	55
104	2	0	2	0	53
105	5	0	5	0	51
106	3	0	3	0	46
107	1	0	1	0	43
108	5	1	4	0	42
109	1	0	1	0	37
110	2	0	2	0	36
112	1	0	1	0	34
114	1	1	0	0	33
115	1	0	1	0	32
116	1	0	1	0	31
117	2	0	2	0	30
118	2	0	2	0	28
119	1	0	1	0	26
122	3	1	2	0	25
123	2	1	1	0	22
124	3	2	1	0	20
126	1	1	0	0	17
131	1	0	1	0	16
132	2	0	2	0	15
135	2	0	2	0	13
139	4	1	3	0	11
140	1	0	1	0	7
148	2	1	1	0	6
153	1	0	1	0	4
158	1	0	1	0	3
163	1	0	1	0	2
170	1	0	1	0	1

## Sheet: Fig 2C_Marion
		Panel 1	Panel 2	Panel 3	Panel 4
UMAP 1	UMAP 2	Primary Site	HPV	CD8+	pN
0.998243	0.9053137	Hypopharynx	not tested	5470.5	6
0.25692317	0.4674791	Larynx	not tested	570.21	7
0.861472	0.99062663	Oropharynx	positive	1556.4	2
0.22930947	0.22942314	Oral cavity	not tested	119.855	1
0.49988547	0.5797912	Oropharynx	negative	110.115	9
0.13315026	0.66190165	Hypopharynx	not tested	1464.95	7
0.06235907	0.4679154	Oropharynx	negative	29.61	1
0.48471788	0.2918863	Larynx	not tested	69.3	1
0.8109814	0.13072217	Larynx	not tested	338.355	0
0.19984493	0.53361446	Hypopharynx	not tested	528.5125	6
0.34561276	0.47549042	Larynx	not tested	220.821	6
0.81876886	0.7756077	Oropharynx	negative	1264.3000000000002	7
0.7309291	0.5867335	Oropharynx	positive	246.09	1
0.032045268	0.49465385	Oropharynx	positive	535.665	6
0.52550113	0.4662695	Oral cavity	not tested	656.6949999999999	5
0.39992607	0.50891143	Oral cavity	not tested	25.6135	6
0.09114945	0.6709035	Larynx	not tested	458.36	6
0.902265	0.9637551	Oropharynx	positive	1922.875	4
0.30981645	0.4050022	Hypopharynx	not tested	51.83	6
0.8161932	0.28050852	Larynx	not tested	45.095	0
0.6685742	0.3334951	Oropharynx	negative	179.04500000000002	0
0.39214367	0.34701732	Hypopharynx	not tested	1084.535	5
0.47106928	0.32481217	Oropharynx	negative	870.77	1
0.9387494	0.77699685	Hypopharynx	not tested	2250.05	0
0.8022513	0.29109395	Larynx	not tested	470.34	0
0.81431663	0.52328837	Hypopharynx	not tested	909.985	1
0.81221855	0.7006159	Hypopharynx	not tested	988.195	6
0.5876241	0.03768815	Larynx	not tested	408.99	2
0.6231707	0.5965461	Hypopharynx	not tested	450.41	0
0.26846385	0.16465966	Hypopharynx	not tested	2803.4	7
0.77793413	0.9264167	Oropharynx	positive	1601.35	4
0.119033635	0.46541116	Oropharynx	negative	578.67	2
0.80417144	0.17387238	Larynx	not tested	316.035	0
0.8966549	0.90412134	Oropharynx	positive	2770.15	8
0.25422007	0.2406937	Oral cavity	not tested	187.97	0
0.21495098	0.53109336	Oropharynx	negative		6
0.39533722	0.8691074	Oral cavity	not tested	418.8250000000001	6
0.88574624	0.5873462	Oropharynx	negative	1372.95	1
0.6460042	0.15689026	Oral cavity	not tested	9.97	6
0.43810168	0.40275675	Oropharynx	negative	202.115	6
0.93725103	0.86698836	Oropharynx	positive	2677.4	6
0.70141214	0.49701005	Oropharynx	negative	94.17	6
0.8786811	0.11086115	Oral cavity	not tested	282.56	0
0.6145349	0.52987593	Hypopharynx	not tested	386.905	0
0.4683047	0.2799645	Larynx	not tested	211.765	1
0.39421418	0.63308996	Oropharynx	negative	335.18	7
0.2694278	0.36429808	Hypopharynx	not tested	74.41	1
0.34019625	0.20781167	Hypopharynx	not tested	659.69	2
0.32486364	0.6028974	Oropharynx	negative	841.965	6
0.6281452	0.36119652	Larynx	not tested	73.47	1
0.42410296	0.37763152	Oropharynx	negative	179.2795	6
0.67862546	0.25786155	Oral cavity	not tested	167.33	0
0.3351721	0.9695198	Oral cavity	not tested	1073.635	1
0.56815374	0.26849517	Larynx	not tested	309.095	1
0.7332099	0.32614487	Hypopharynx	not tested	648.6800000000001	6
0.63781196	0.7243159	Oropharynx	positive	82.095	0
0.25389847	0.802999	Oropharynx	negative	125.18	1
0.26926726	0.7182004	Oropharynx	negative	54.345	9
0.20724423	0.28568578	Oropharynx	positive	811.975	2
0.5575484	0.8490314	Oropharynx	positive	2521.95	4
0.07047644	0.46153384	Oropharynx	negative	422.225	1
0.9393953	0.85851306	Larynx	not tested	3782.05	1
0.31889746	0.6278579	Oropharynx	negative	2042.9	9
0.69663507	0.7043446	Hypopharynx	not tested	668.9549999999999	1
0.48254803	0.123219386	Larynx	not tested	483.675	0
0.47461224	0.5450218	Hypopharynx	not tested	1201.0	6
0.8056054	0.14302535	Larynx	not tested	248.29	0
0.8611458	0.89800894	Oropharynx	positive	2333.95	8
0.6397988	0.11889888	Larynx	not tested	72.54	0
0.48528287	0.8250953	Oropharynx	negative	155.49499999999998	1
0.15043078	0.47828943	Oropharynx	positive	263.37	2
0.48796827	0.39109898	Larynx	not tested	255.21	6
0.35460445	0.83743715	Oropharynx	negative	252.73	5
0.88294464	0.95286596	Oropharynx	positive	1438.8049999999998	2
0.6775815	0.5065878	Oropharynx	negative	714.5150000000001	2
0.5515211	0.43433607	Oral cavity	not tested	48.258	1
0.9920124	0.94066036	Oropharynx	positive	6030.5	1
0.046460196	0.45307866	Oropharynx	negative	129.34	2
0.5404333	0.5738681	Oropharynx	negative	555.81	6
0.16510393	0.41143966	Larynx	not tested	754.26	1
0.5728712	0.057497144	Oral cavity	not tested	518.985	0
0.68156517	0.17828983	Larynx	not tested	171.3	0
0.6291264	0.33339342	Larynx	not tested		6
0.60224175	0.50186914	Oropharynx	negative	9.4005	1
0.44138503	0.80425054	Oropharynx	negative	1281.8	8
0.22242323	0.53458774	Oropharynx	negative	246.185	0
0.81802934	0.4485377	Larynx	not tested	167.275	1
0.20933186	0.4384105	Oropharynx	positive	631.87	6
0.4839197	0.19886458	Oropharynx	negative	170.87	1
0.48340052	0.8518013	Oral cavity	not tested	299.125	0
0.5447952	0.50501454	Oropharynx	negative		6
0.41271287	0.95744395	Oropharynx	negative	16.40855	7
0.6527817	0.8212275	Oropharynx	positive	976.62	4
0.35717243	0.5152539	Hypopharynx	not tested	745.035	6
0.5665826	0.47245032	Oropharynx	negative	71.33	1
0.6660189	0.17589891	Larynx	not tested	591.5450000000001	0
0.6059742	0.8602964	Oropharynx	negative	2709.7	6
0.660783	0.7029797	Oropharynx	negative	566.265	1
0.215568	0.2642804	Oropharynx	negative	218.755	2
0.78883296	0.2797862	Larynx	not tested	607.4200000000001	1
0.57771987	0.057945747	Larynx	not tested	307.825	6
0.38718933	0.13634159	Oropharynx	negative	454.925	0
0.22258848	0.7167756	Oral cavity	not tested	1390.15	5
0.84077454	0.31441078	Larynx	not tested	327.24	0
0.8625038	0.4264967	Oral cavity	not tested	1155.9	1
0.5252597	0.33039436	Oral cavity	not tested	55.94	2
0.53243285	0.069643386	Hypopharynx	not tested	1794.4	6
0.38987932	0.47032553	Larynx	not tested	765.2750000000001	7
0.27952862	0.30036268	Oral cavity	not tested	333.145	6
0.73936504	0.83104634	Oropharynx	positive	777.04	6
0.23196644	0.21002573	Oral cavity	not tested	909.19	1
0.43923104	0.81541795	Larynx	not tested	133.39	2
0.0037406366	0.4137958	Larynx	not tested	208.35	1
0.87597436	0.88969386	Oropharynx	positive	1681.8	8
0.50789845	0.6826854	Oropharynx	positive	382.29	7
0.7156769	0.53430617	Oropharynx	negative	30.365	0
0.5852934	0.28052124	Larynx	not tested	146.1	2
0.55913234	0.20610239	Larynx	not tested	68.83	0
0.12769121	0.45235097	Oropharynx	negative	634.755	1
0.63542664	0.7586107	Oropharynx	positive	81.39500000000001	4
0.21655473	0.8639521	Hypopharynx	not tested	156.23000000000002	2
0.9462333	0.8826927	Oropharynx	positive	2514.3	1
0.37165737	0.68684196	Larynx	not tested	148.745	7
0.6019055	0.67235	Oropharynx	positive	633.795	2
0.23666032	0.8967226	Larynx	not tested	72.035	1
0.53102785	0.22916207	Oral cavity	not tested	475.745	1
0.2538338	0.21803345	Oral cavity	not tested	304.75	5
0.7548737	0.94190943	Oropharynx	positive	490.91	4
0.5917109	0.7145338	Oropharynx	positive	418.915	6
0.5238664	0.8055038	Oral cavity	not tested	700.42	1
0.21388555	0.26767403	Larynx	not tested	40.45	1
0.6582046	0.53397197	Oropharynx	negative	527.065	0
0.380978	0.93902385	Larynx	not tested	58.905	0
0.8882595	0.52345526	Larynx	not tested	5573.25	0
0.26693428	0.25972068	Oropharynx	negative	170.16500000000002	6
0.80610913	0.074103795	Larynx	not tested	63.77	1
0.59724027	0.099710286	Oral cavity	not tested	1589.25	1
0.06968824	0.39066324	Larynx	not tested	236.77	0
0.37146512	0.12944925	Larynx	not tested	316.15	2
0.33326805	0.9544058	Oropharynx	negative	228.93	1
0.88090783	0.15137121	Larynx	not tested	17.94	1
0.25903007	0.8152526	Oral cavity	not tested	225.075	1
0.6761216	0.3848713	Oral cavity	not tested	29.86	0
0.31801763	0.48422128	Oropharynx	negative	1107.3000000000002	5
0.8552069	0.31741646	Larynx	not tested	101.62	0
0.8154884	0.45850396	Oral cavity	not tested	615.515	0
0.27046636	0.6811697	Oral cavity	not tested	241.145	7
0.5507052	0.2972152	Larynx	not tested	293.055	6
0.16916524	0.6773728	Oral cavity	not tested	67.435	6
0.75196564	0.13086052	Larynx	not tested	612.815	0
0.44903928	0.45604402	Oral cavity	not tested	999.7	9
0.5037666	0.34747943	Larynx	not tested	300.89	1
0.85124356	0.8972106	Larynx	not tested	2458.6000000000004	1
0.41487542	0.42312387	Hypopharynx	not tested	56.510000000000005	9
0.6139407	0.47122973	Hypopharynx	not tested	1530.0500000000002	2
0.47688082	0.27352315	Larynx	not tested	643.635	0
0.42465577	0.81406236	Oral cavity	not tested	65.235	2
0.23697606	0.6209888	Oropharynx	negative	416.25	1
0.48991376	0.5990469	Hypopharynx	not tested	959.14	9
0.6988317	0.049934108	Larynx	not tested	423.505	0
0.3579272	0.5320783	Hypopharynx	not tested	55.955	7
0.8615828	0.9821553	Oropharynx	positive	2248.6	2
0.7625539	0.78765047	Oropharynx	positive	686.925	1
0.5855191	0.7475364	Oropharynx	positive	629.54	4
0.9063055	0.24126819	Larynx	not tested	807.28	0
0.92335945	0.23183224	Larynx	not tested	436.37	0
0.8056903	0.17968096	Oral cavity	not tested	1472.35	0
0.38922334	0.35878694	Hypopharynx	not tested	581.96	6
0.83483315	0.7447941	Hypopharynx	not tested	1456.45	9
0.44928554	0.4577629	Larynx	not tested	738.55	6
0.61953247	0.46307555	Hypopharynx	not tested	326.48	1
0.50718737	0.24782126	Oropharynx	negative	426.665	1
0.90845674	0.36393076	Oral cavity	not tested	560.43	1
0.95182216	0.90176034	Oropharynx	positive	3618.3	8
0.25062194	0.87062055	Oropharynx	positive	230.345	2
0.5002357	0.20600584	Larynx	not tested	188.905	0
0.90875524	0.9792868	Oropharynx	positive	2398.65	2
0.26421112	0.91497344	Hypopharynx	not tested	32.315	7
0.78440875	0.61407816	Oropharynx	negative	1589.85	1
0.26922423	0.8560747	Oral cavity	not tested	391.58	0
0.17516266	0.54253143	Oropharynx	negative	378.1	6
0.7918352	0.2205849	Larynx	not tested	292.42499999999995	0
0.7881145	0.33090582	Larynx	not tested	136.975	0
0.6681247	0.15038139	Larynx	not tested	113.72	0
0.28844324	0.21495683	Oral cavity	not tested	100.395	1
0.56226885	0.4157816	Oral cavity	not tested	21.56	6
0.8701137	0.5899093	Oropharynx	negative	2933.55	0
0.07107828	0.6946034	Hypopharynx	not tested	911.25	9
0.9527791	0.86880493	Oropharynx	positive	1716.5500000000002	1
0.7739376	0.0979807	Oropharynx	negative	809.21	2
0.6134355	0.39620525	Oropharynx	positive	614.48	0
0.35290194	0.5905101	Hypopharynx	not tested	720.645	9
0.772102	0.2611977	Larynx	not tested	256.105	0
0.49452105	0.829262	Oral cavity	not tested	292.775	1
0.9077692	0.22848444	Oral cavity	not tested		0
0.3549061	0.9832235	Oropharynx	negative	1530.0	6
0.91751766	0.35738748	Oral cavity	not tested	923.535	0
0.29637182	0.43428564	Larynx	not tested	578.48	6
0.32954925	0.25136736	Oropharynx	negative	77.515	1
0.72248363	0.7004109	Oropharynx	negative	5.49795	6
0.38424104	0.90145695	Larynx	not tested	87.025	5
0.25869727	0.38173676	Oral cavity	not tested	78.41	6
0.26115263	0.46649334	Larynx	not tested	54.19	1
0.41640866	0.32442832	Oropharynx	negative	143.39	1
0.5548793	0.48501286	Oropharynx	negative	216.74	6
0.09470963	0.34641942	Oral cavity	not tested	799.69	1
0.87684715	0.85481316	Oropharynx	positive	1143.64	2
0.09714711	0.7162877	Larynx	not tested	588.7049999999999	2
0.24251443	0.55049175	Oral cavity	not tested	330.71000000000004	9
0.28966433	0.3965579	Larynx	not tested	634.475	5
0.6496518	0.029249193	Larynx	not tested	7.404	1
0.24782246	0.6806083	Hypopharynx	not tested	75.57499999999999	7
0.06825915	0.36985856	Larynx	not tested	57.61	2
0.6421415	0.3063812	Larynx	not tested	237.805	1
0.45415458	0.88011503	Larynx	not tested	339.165	2
0.54639953	0.40636283	Oral cavity	not tested	43.105	2
0.6493537	0.37361604	Larynx	not tested	172.44	1
0.89970857	0.386269	Oral cavity	not tested	699.53	1
0.5825823	0.046415333	Oral cavity	not tested	871.625	6
0.19550607	0.18502252	Oral cavity	not tested	110.69	1
0.32215655	0.95186794	Oropharynx	negative	109.01	5
0.09922151	0.65886986	Larynx	not tested	770.435	6
0.42410743	0.79693013	Oropharynx	negative	139.07999999999998	6
0.17468815	0.21100137	Oral cavity	not tested	233.51	1
0.73268765	0.19780007	Larynx	not tested	259.66	0
0.6244401	0.03176265	Larynx	not tested	13.015	0
0.612389	0.6488633	Oropharynx	positive	316.94	1
0.14893146	0.673068	Hypopharynx	not tested	76.03999999999999	7
0.4229679	0.09767128	Oropharynx	negative	731.5999999999999	1
0.18270935	0.5309798	Oropharynx	negative	477.8	6
0.81564534	0.47491628	Hypopharynx	not tested	355.845	0
0.36196044	0.19788234	Oral cavity	not tested	337.42499999999995	6
0.5619979	0.56308854	Oral cavity	not tested	1211.005	5
0.64224595	0.35384017	Larynx	not tested	497.47	1
0.0	0.4113446	Oropharynx	negative	795.0849999999999	1
0.63625604	0.7043187	Oropharynx	positive	669.4000000000001	2
0.46996984	0.12956846	Larynx	not tested	1068.33	1
0.2693565	0.5254528	Oral cavity	not tested	4.2035	8
0.39285645	0.95751125	Oropharynx	positive	86.92	6
0.34289294	0.7021605	Hypopharynx	not tested	971.375	9
0.4467558	0.8738177	Oropharynx	negative	129.91	8
0.3828723	0.3789878	Larynx	not tested	25.9395	7
0.40692133	0.53916657	Larynx	not tested	23.67	7
0.26455638	0.41556087	Oropharynx	negative	39.5375	9
0.5382945	0.63773596	Oropharynx	negative	216.705	6
0.065181084	0.34522438	Larynx	not tested	86.11500000000001	1
0.2289693	0.36555624	Oropharynx	negative	92.85	2
0.73957944	0.35990006	Oral cavity	not tested	450.39	1
0.45399886	0.22502086	Larynx	not tested	73.525	0
0.6679282	0.21600236	Larynx	not tested		0
0.41028488	0.2971017	Oropharynx	negative	138.885	1
0.0534447	0.6784265	Larynx	not tested	151.04500000000002	2
0.16318117	0.49527285	Larynx	not tested	820.0550000000001	0
0.25428864	0.5970005	Hypopharynx	not tested	147.865	8
0.4669847	0.45834595	Larynx	not tested	405.6950000000001	7
0.5336652	0.06081885	Oropharynx	positive	1033.205	4
0.74573797	0.12948456	Larynx	not tested	297.185	0
0.38997936	0.19072437	Oral cavity	not tested	820.3499999999999	1
0.7275094	0.14710893	Oral cavity	not tested	357.445	0
0.82859427	0.7876148	Oropharynx	positive	1650.75	2
0.72395265	0.32476717	Oral cavity	not tested	736.7950000000001	0
0.679474	0.6053699	Hypopharynx	not tested	47.625	0
0.5271925	0.5569973	Oral cavity	not tested	10.5875	2
0.41923273	0.23644014	Oropharynx	negative	265.975	2
0.72981226	0.92986536	Oropharynx	positive	1062.565	7
0.63845676	0.24328005	Oral cavity	not tested	1609.25	1
0.59911066	0.19195798	Larynx	not tested	64.0	2
0.5309001	0.7245164	Oropharynx	negative	1174.34	1
0.43898976	0.49679178	Larynx	not tested	239.98	6
0.7087776	0.7263004	Oropharynx	negative	119.09	0
0.16487144	0.644034	Larynx	not tested	3713.0	1
0.8359513	0.86065966	Oral cavity	not tested	2350.15	7
0.47315726	0.88400453	Larynx	not tested	367.84	1
0.75874424	0.37374392	Larynx	not tested	5.632499999999999	1
0.9012918	0.8879702	Oropharynx	positive	2985.5	4
0.82791626	0.64811397	Oral cavity	not tested	1519.2	6
0.3395484	0.36142156	Hypopharynx	not tested	13.024	6
0.7387476	0.26425964	Oropharynx	negative	287.18	0
0.39660174	0.25995153	Oropharynx	negative	544.44	1
0.07346169	0.4631293	Oropharynx	negative	122.055	1
0.46930486	0.8940615	Oropharynx	negative	1507.85	1
0.4460527	0.93648124	Oropharynx	negative	335.255	1
0.33083063	0.33662063	Oropharynx	negative	73.81	1
0.67737097	0.7997375	Oropharynx	positive		4
0.22967617	0.35159546	Oropharynx	negative	330.265	8
0.93523735	0.9572269	Oropharynx	positive	3293.5	2
0.07992034	0.3445349	Larynx	not tested	879.38	2
0.51776254	0.07541087	Oropharynx	negative	364.275	9
0.61160845	0.2581889	Oral cavity	not tested	364.08	1
0.57169527	0.33407807	Oral cavity	not tested	33.13	1
0.3750568	0.36709234	Larynx	not tested	42.35	7
0.21632352	0.49848583	Oral cavity	not tested	7.117	2
0.9981419	0.91703767	Oropharynx	negative	3967.95	5
0.7258036	0.8340913	Oropharynx	positive	1134.765	4
0.7550835	0.73331285	Oropharynx	positive	1136.815	2
0.07057687	0.6809051	Hypopharynx	not tested	395.055	6
0.8331038	0.27927154	Larynx	not tested	995.68	0
0.23192853	0.15981701	Oral cavity	not tested	404.38	1
0.6278065	0.6986752	Oropharynx	positive	644.01	0
0.9242762	0.2719422	Oral cavity	not tested	797.185	1
0.52617604	0.8460489	Oropharynx	negative	150.31	1
0.923196	0.9421465	Oropharynx	positive	2666.0	4
0.40755454	0.58952296	Oropharynx	negative	243.72	9
0.27920896	0.30455598	Oral cavity	not tested	231.02	5
0.15451922	0.36820245	Larynx	not tested	402.965	1
0.55413365	0.74634844	Oropharynx	negative	94.625	1
0.16186972	0.29241478	Hypopharynx	not tested	407.655	1
0.8133663	0.22194318	Larynx	not tested	472.45	0
0.36206365	0.72088826	Oropharynx	negative	1659.2	9
0.5587643	0.03581376	Oral cavity	not tested	670.345	0
0.06988485	0.56446546	Larynx	not tested	68.68	1
0.45922258	0.46697202	Hypopharynx	not tested	37.31	6
0.3543963	0.9414362	Hypopharynx	not tested	79.405	0
0.08332858	0.49432257	Oropharynx	negative	578.5200000000001	2
0.6770288	0.09887521	Larynx	not tested	170.45999999999998	0
0.51676196	0.77542424	Oral cavity	not tested	1259.67	6
0.49152353	0.7290568	Oropharynx	negative	462.195	1
0.7357544	0.5988684	Oropharynx	positive	241.645	2
0.6915716	0.6075243	Oropharynx	positive	484.6	2
0.46697295	0.22730283	Larynx	not tested	1399.76	1
0.35829246	0.5537259	Hypopharynx	not tested	893.825	6
0.30079076	0.55115956	Oral cavity	not tested	34.945	7
0.13161239	0.7709473	Larynx	not tested	170.81	1
0.8405719	0.66242385	Oropharynx	positive	1763.15	1
0.5739286	0.7269653	Oropharynx	positive	1.6721	0
0.7699503	0.77810377	Oropharynx	positive	1042.6799999999998	2
0.49542633	0.1389524	Larynx	not tested	163.56	1
0.52069	0.12620948	Oral cavity	not tested	742.1949999999999	1
0.70005023	0.34143555	Oropharynx	negative	1087.3000000000002	2
0.260645	0.17976804	Oropharynx	negative	1477.75	2
0.51279503	0.62633944	Oropharynx	negative	243.79	9
0.25314233	0.8493449	Larynx	not tested	713.325	0
0.9218674	0.2398177	Larynx	not tested	275.61	0
0.46290165	0.3413038	Larynx	not tested	326.71000000000004	1
0.68892515	0.8024471	Oropharynx	positive	1186.0	1
0.90578187	0.30570373	Oral cavity	not tested	519.035	1
0.6236761	0.014547342	Larynx	not tested	677.935	0
0.40485817	0.696941	Oropharynx	positive	456.845	8
0.770415	0.2575226	Larynx	not tested		0
0.634224	0.5927915	Oropharynx	positive	31.175	1
0.80604935	0.4663209	Oral cavity	not tested	197.115	2
0.047818746	0.50424206	Oropharynx	positive	2899.0	8
0.9515212	0.88470834	Oropharynx	positive	3306.2	2
0.56439346	0.19758254	Oral cavity	not tested	247.55	0
0.3808637	0.8044891	Oropharynx	negative	105.615	6
0.5882331	0.6931487	Oropharynx	positive	409.12	4
0.24970476	0.38119724	Hypopharynx	not tested	1165.3	6
0.91138154	0.8166087	Larynx	not tested	2772.15	1
0.666439	0.55916107	Oropharynx	negative	145.365	1
0.62411076	0.73890245	Oropharynx	positive	207.16	6
0.80426216	0.1879429	Larynx	not tested	533.79	0
0.75753564	0.051107466	Larynx	not tested	101.53	0
0.036274668	0.4322371	Oropharynx	positive	59.795	1
0.656052	0.13430029	Larynx	not tested	251.435	1
0.6280775	0.7806713	Oropharynx	negative	1539.35	1
0.2270394	0.3137054	Oropharynx	negative	212.34	1
0.6417064	0.45137936	Oral cavity	not tested	860.625	1
0.48252094	0.1827566	Oropharynx	negative	827.47	1
0.08320528	0.53220695	Oropharynx	negative	313.72	6
0.33215135	0.57684696	Hypopharynx	not tested	238.395	6
0.8683843	0.9889442	Oropharynx	positive	1768.75	2
0.62163687	0.12908219	Larynx	not tested	1284.735	1
0.012054599	0.40115324	Larynx	not tested	814.01	6
0.6775094	0.8025875	Oropharynx	positive	741.375	4
0.7203952	0.51739657	Oropharynx	negative	292.865	0
0.15689576	0.4593806	Larynx	not tested	456.535	0
0.6692573	0.2360782	Larynx	not tested	91.025	0
0.88339764	0.9135063	Oropharynx	positive	2479.4	2
0.26058155	0.30487436	Oral cavity	not tested	1333.9	6
0.65749717	0.22073892	Oropharynx	positive	102.045	0
0.3130498	0.18905511	Oral cavity	not tested	368.37	1
0.20733394	0.88359135	Larynx	not tested	192.565	0
0.37914735	0.41995922	Hypopharynx	not tested	456.785	6
0.42055622	0.9348051	Larynx	not tested	79.61	0
0.28029528	0.36464167	Hypopharynx	not tested	469.435	6
0.57648	0.40207592	Hypopharynx	not tested	774.175	1
0.69037205	0.5081932	Oropharynx	negative	78.975	2
0.7414085	0.8086917	Hypopharynx	not tested	910.53	6
0.85045177	0.9450535	Oropharynx	positive	1455.4	4
0.866957	0.39177114	Oral cavity	not tested	699.36	0
0.4577358	0.70746756	Oropharynx	negative	459.055	6
0.5156391	0.37170166	Oropharynx	negative	529.34	1
0.34257028	0.91763294	Hypopharynx	not tested	1333.25	9
0.20015492	0.20161572	Oral cavity	not tested	593.0350000000001	2
0.8194637	0.21152408	Larynx	not tested	84.97999999999999	0
0.6157079	0.21924399	Larynx	not tested	173.745	0
0.90164375	0.94720745	Oropharynx	positive	3437.0	5
0.43741268	0.21708651	Oropharynx	negative	536.115	1
0.9675451	0.9757209	Oropharynx	positive	4365.5	2
0.36703	0.37575686	Larynx	not tested		1
0.8736891	0.16363494	Larynx	not tested	706.835	0
0.7810309	0.36790034	Larynx	not tested	30.05	1
0.1334843	0.76380527	Hypopharynx	not tested	128.125	2
0.19290675	0.53971314	CUP	negative		7
0.8981527	0.2754463	Larynx	not tested	527.0	0
0.5936148	0.561137	Oropharynx	negative	50.23	2
0.36894453	0.4538279	Oropharynx	negative	91.955	6
0.2348472	0.85352033	Oropharynx	negative	740.4466666666667	0
0.6152934	0.63899654	Oropharynx	positive	136.93	2
0.081287555	0.68525046	Oropharynx	negative	42.02	5
0.8602567	0.50089955	Oral cavity	not tested	1543.75	1
0.70366925	0.13379177	Oral cavity	not tested	18.53	2
0.48166847	0.10884848	Larynx	not tested	1090.6	1
0.4143777	0.9262952	Oral cavity	not tested	638.375	1
0.77189237	0.3596411	Oral cavity	not tested	177.08499999999998	0
0.6717942	0.09588298	Larynx	not tested	136.965	0
0.039747667	0.47690722	Hypopharynx	not tested	756.185	7
0.4386381	0.6799441	Hypopharynx	not tested	94.09	9
0.266357	0.7962727	Larynx	not tested	1838.55	0
0.72024035	0.81051415	Oropharynx	positive	444.045	2
0.58771384	0.4631084	Oropharynx	negative	109.67	1
0.34159106	0.93615866	Larynx	not tested	1197.1799999999998	6
0.20064981	0.85537153	Oral cavity	not tested	1236.435	1
0.37092665	0.60395664	Hypopharynx	not tested	928.675	7
0.47237363	0.22106008	Oral cavity	not tested	1486.4	6
0.46649343	0.5953667	Oropharynx	negative	782.3499999999999	9
0.3548966	0.9769413	Oropharynx	negative	145.82999999999998	2
0.4124604	0.09173297	Oropharynx	negative	1396.0	2
0.7287412	0.59640133	Oropharynx	positive	343.715	1
0.793993	0.43271244	Oral cavity	not tested	311.155	2
0.99243337	0.9098125	Hypopharynx	not tested	4027.25	5
0.79164094	0.2682915	Larynx	not tested	653.625	0
0.64641297	0.3859447	Larynx	not tested	32.57	1
0.80647683	0.14570719	Larynx	not tested	144.045	0
0.37920445	0.49911386	Oropharynx	negative	307.22	9
0.5664262	0.6120244	Oropharynx	negative	411.64	1
0.09061915	0.65788203	Hypopharynx	not tested	97.64	6
0.8075469	0.06342371	Larynx	not tested	340.24	0
0.89386564	0.43504733	Oral cavity	not tested	1663.6999999999998	1
0.7786306	0.44084346	Hypopharynx	not tested	55.67999999999999	1
0.0871895	0.6988898	Larynx	not tested	228.24	2
0.5844535	0.20588127	Larynx	not tested	62.120000000000005	0
0.67460114	0.76904255	Oropharynx	positive	687.665	2
0.5860487	0.13692309	Larynx	not tested	760.74	1
0.36528146	0.3671341	Oropharynx	negative	180.52	1
0.9208011	0.24502285	Larynx	not tested	118.615	0
0.74154747	0.23686633	Oropharynx	positive	50.8	2
0.35602427	0.90832	Larynx	not tested	476.285	9
0.7160459	0.4018456	Larynx	not tested	1355.64	0
0.16505982	0.5585083	Oropharynx	negative	822.98	2
0.09817639	0.58565253	Larynx	not tested	142.355	7
0.52398807	0.6615228	Oropharynx	negative	80.491	7
0.79144055	0.85585433	Oropharynx	positive	1167.0500000000002	2
0.52609366	0.8354787	Oral cavity	not tested	1058.54	6
0.75972646	0.35399005	Oral cavity	not tested	1314.165	1
0.21430948	0.86550707	Larynx	not tested	317.61	1
0.8451434	0.7543289	Hypopharynx	not tested	1946.5	6
0.6225101	0.7304934	Oropharynx	negative	475.68	1
0.8918897	0.8784543	Oropharynx	positive	2468.2	4
0.48452666	0.88196826	Oropharynx	negative	285.765	1
0.8103122	0.3226606	Larynx	not tested	427.505	1
0.8191069	0.4372578	Oral cavity	not tested	187.205	0
0.673866	0.56915325	Oropharynx	positive	24.925	4
0.3784261	0.7063458	Oropharynx	negative		7
0.8634998	0.4039989	Oral cavity	not tested	696.77	0
0.92644066	0.22340387	Oral cavity	not tested	427.8	1
0.5911575	0.007958966	Oropharynx	negative	248.15	1
0.6710326	0.6645287	Oropharynx	positive	2405.1	2
0.7158978	0.5854621	Oropharynx	positive	69.29	2
0.1935732	0.32507905	Oropharynx	negative	697.635	1
0.65076613	0.87377363	Oropharynx	positive	665.1500000000001	6
0.022176461	0.43588987	Oral cavity	not tested	224.49	1
0.6650718	0.21269982	Larynx	not tested	586.94	0
0.22794041	0.3363599	Oropharynx	negative	214.45	1
0.97081393	0.9435328	Oropharynx	positive	3829.6	4
0.81197155	0.2977994	Larynx	not tested	43.635000000000005	0
0.4374701	0.70052505	Oropharynx	positive	232.74	7
0.29513767	0.44430396	Larynx	not tested		6
0.87486035	0.9288058	Oropharynx	positive	2125.4	4
0.31327486	0.75395817	Oropharynx	positive	1134.01	4
0.69130343	0.06625661	Larynx	not tested	522.835	0
0.75325245	0.0721778	Oral cavity	not tested	30.775	0
0.8203698	0.6639288	Oropharynx	positive	424.2000000000001	1
0.6165257	0.286178	Larynx	not tested	855.715	0
0.060618248	0.5500483	Larynx	not tested	7.2295	1
0.90930134	1.0	Oropharynx	positive	2406.95	2
0.6715164	0.648615	Oropharynx	positive	227.59	1
0.2392385	0.5920269	Oropharynx	negative	1260.45	7
0.295777	0.34202218	Oropharynx	negative	71.77	1
0.94782126	0.8404896	Oropharynx	positive	4851.4	2
0.5798681	0.37528723	Larynx	not tested	25.92	1
0.89368314	0.17132361	Larynx	not tested	155.37	0
0.44222122	0.8620667	Oral cavity	not tested	116.005	6
0.3339498	0.18576995	Oral cavity	not tested	1004.23	7
0.86907566	0.7084571	Oropharynx	positive	321.22	2
0.82538366	0.97064775	Oropharynx	positive	718.4	4
0.76625973	0.07311503	Larynx	not tested	116.255	0
0.2805419	0.25032747	Oropharynx	positive	269.84000000000003	4
0.22665899	0.8564688	Larynx	not tested	712.01	1
0.36538535	0.546436	Larynx	not tested	302.70500000000004	7
0.9286938	0.9851573	Oropharynx	positive	972.335	4
0.73794836	0.044003144	Larynx	not tested	64.45	0
0.96074075	0.9409799	Hypopharynx	not tested	3460.1000000000004	1
0.36545062	0.93162334	Oropharynx	negative	1284.35	6
0.32361168	0.60126823	Larynx	not tested	560.0	6
0.10196981	0.43784007	Oropharynx	negative	680.73	1
0.8093576	0.49057725	Hypopharynx	not tested	578.385	0
0.3188883	0.9215703	Hypopharynx	not tested	36.5165	0
0.074218065	0.64593476	Hypopharynx	not tested	145.355	7
0.25985047	0.2952999	Oropharynx	negative	99.2	2
0.63868463	0.6966658	Oropharynx	positive	296.715	0
0.77859795	0.8125921	Oropharynx	positive	1685.4499999999998	4
0.8223423	0.8814536	Oropharynx	positive	1983.89	4
0.5555392	0.37123165	Oral cavity	not tested	317.74	1
0.520184	0.633942	Oropharynx	negative	50.09	5
0.40472615	0.53448653	Larynx	not tested	616.445	5
0.07343575	0.68586785	Oropharynx	negative	182.755	5
0.32519516	0.6988736	Larynx	not tested	844.5699999999999	9
0.84779495	0.12253173	Larynx	not tested	604.245	0
0.9661424	0.8868081	Oropharynx	negative	2860.85	6
0.6156731	0.744984	Oropharynx	positive	798.375	4
0.41650686	0.63053185	Oropharynx	negative	159.195	9
0.098309405	0.3216697	Hypopharynx	not tested	355.345	1
0.8679161	0.11055605	Oral cavity	not tested	178.41	1
0.23223554	0.2909988	Oropharynx	positive	98.63	4
0.34116268	0.71003056	Larynx	not tested	646.64	7
0.1845548	0.53116286	Oropharynx	positive	294.98	6
0.88040954	0.17290482	Larynx	not tested	62.805	0
0.3326748	0.472028	Larynx	not tested	979.925	9
0.55658245	0.17275846	Oropharynx	negative	129.595	1
0.92820865	0.20630655	Larynx	not tested	37.8795	0
0.4709408	0.53692734	Hypopharynx	not tested	462.745	5
0.54937696	0.7687009	Oropharynx	negative	308.92	1
0.7105695	0.36563998	Oral cavity	not tested	34.81	0
0.6083435	0.019240292	Larynx	not tested	322.02	1
0.38655835	0.4907734	Larynx	not tested	183.13	7
0.8467887	0.6431617	Oropharynx	positive	315.46500000000003	1
0.5355674	0.03371042	Oral cavity	not tested	137.41500000000002	6
0.10001038	0.7458282	Oropharynx	positive	31.295	6
0.064319655	0.4877856	Oropharynx	positive	487.975	5
0.053425472	0.35848355	Larynx	not tested	13.3415	0
0.30613038	0.51636803	Oropharynx	negative	666.065	7
0.93270445	0.9457388	Oropharynx	positive	2687.45	2
0.4577435	0.66252166	Larynx	not tested	40.27	6
0.70361596	0.06272162	Oral cavity	not tested	228.23	1
0.5120293	0.84707934	Larynx	not tested	2366.5	7
0.24491021	0.19413453	Oropharynx	negative	854.475	2
0.6900923	0.30600876	Oral cavity	not tested	722.4300000000001	1
0.5560087	0.30354014	Larynx	not tested	129.845	1
0.6253941	0.35657352	Oral cavity	not tested	114.225	1
0.7328037	0.38145822	Hypopharynx	not tested	197.23	1
0.74642086	0.6664854	Oropharynx	positive	722.665	2
0.8559915	0.87133235	Oropharynx	positive	1579.45	4
0.12771529	0.3313307	Oral cavity	not tested	1280.535	7
0.7026015	0.3418323	Oral cavity	not tested	1051.06	1
0.8420089	0.10873686	Larynx	not tested	227.03	0
0.80319667	0.09451541	Hypopharynx	not tested	11.8845	0
0.8460144	0.98686147	Oropharynx	positive	1920.9	6
0.29809234	0.36215904	Hypopharynx	not tested	356.95000000000005	9
0.80770403	0.2530075	Larynx	not tested	1285.5	2
0.78062916	0.33551005	Larynx	not tested	190.795	0
0.24826361	0.5316715	Hypopharynx	not tested	315.42499999999995	6
0.8502047	0.40735844	Oral cavity	not tested	16.36	0
0.28160492	0.42103004	Larynx	not tested		1
0.82535076	0.6524018	Oropharynx	positive	1117.46	2
0.9941852	0.9085452	Oropharynx	positive	3995.2	0
0.6572698	0.8962762	Oropharynx	negative	1071.65	6
0.32258722	0.49478495	Larynx	not tested	659.425	6
0.32529226	0.24673735	Oropharynx	negative	511.895	6
0.80737466	0.14087693	Larynx	not tested	62.03	0
0.7250302	0.13274454	Larynx	not tested	62.93	0
0.69255024	0.19367297	Larynx	not tested	111.59	1
0.9328217	0.7921163	Larynx	not tested	2898.8	1
0.54373187	0.65844446	Oral cavity	not tested	669.12	9
0.86885476	0.8942198	Oropharynx	positive	1941.9	6
0.784832	0.10409495	Larynx	not tested	499.795	0
0.7987455	0.18588507	Larynx	not tested	397.035	0
0.34399867	0.97040284	Oropharynx	positive	842.425	5
0.3230409	0.49542695	Larynx	not tested		7
0.06798768	0.64925504	Larynx	not tested	530.84	7
0.35267088	0.6219008	Hypopharynx	not tested	405.945	6
0.78637564	0.21778746	Larynx	not tested	799.0505	0
0.7752736	0.14217529	Larynx	not tested	226.67	0
0.9329908	0.87299776	Oropharynx	positive	2793.3	1
0.2969377	0.8706819	Oral cavity	not tested	175.045	1
0.83374333	0.2649953	Hypopharynx	not tested	72.94500000000001	5
0.9067024	0.38768044	Oral cavity	not tested	147.595	1
0.7654676	0.13982335	Larynx	not tested	171.03	1
0.19438095	0.6622381	Oropharynx	negative	136.625	6
0.51029044	0.2425574	Oral cavity	not tested	814.35	1
0.21681136	0.8934525	Oral cavity	not tested	589.51	2
0.39225218	0.5867612	Hypopharynx	not tested		9
0.120195575	0.7515145	Larynx	not tested	141.235	9
0.6366845	0.8520323	Oropharynx	positive	2282.1	4
0.50227934	0.51545465	Oropharynx	negative	113.29	6
0.779128	0.53388643	Oropharynx	negative	301.395	5
0.2112092	0.37641028	Oropharynx	negative	302.63	8
0.7829824	0.29251197	Larynx	not tested	1290.625	0
0.8606893	0.14888181	Larynx	not tested	470.37	0
0.49705315	0.20777172	Oropharynx	negative	784.16	1
0.16756925	0.3403867	Larynx	not tested	64.97	1
0.32231143	0.42649576	Hypopharynx	not tested	537.25	7
0.8104638	0.67899865	Oropharynx	positive	240.43	2
0.13056813	0.6674175	Hypopharynx	not tested	197.195	6
0.55891156	0.4030008	Oropharynx	negative	25.17	2
0.68820393	0.4273311	Larynx	not tested	43.08	1
0.24828888	0.3190403	Oropharynx	negative	268.195	7
0.67729163	0.48954022	Oropharynx	negative	58.88	2
0.3360339	0.5888255	Hypopharynx	not tested		9
0.59039617	0.041642807	Oral cavity	not tested	251.17	1
0.25353074	0.59828395	Oropharynx	negative	679.195	0
0.9008816	0.91876113	Oropharynx	positive	2940.55	4
0.5455229	0.846573	Oropharynx	negative	856.92	7
0.26944575	0.7375793	Oropharynx	negative	321.815	6
0.3615763	0.16721389	Larynx	not tested	562.04	7
0.1557846	0.31295523	Oropharynx	negative	77.245	0
0.08993527	0.38387382	Oropharynx	negative	30.21	1
0.5139693	0.11924809	Oropharynx	negative	98.975	2
0.36052436	0.3504636	Larynx	not tested		7
0.26759025	0.28957453	Oropharynx	negative	545.215	6
0.20524602	0.5928713	Oropharynx	negative	792.53	6
0.60201156	0.0	Oral cavity	not tested	213.475	0
0.6137485	0.28087217	Larynx	not tested	446.005	0
0.21834733	0.4832946	Oropharynx	positive	763.49	4
0.6600141	0.21789917	Larynx	not tested	138.0	0
0.6134013	0.8506411	Oropharynx	negative	1883.645	6
0.41829136	0.18777275	Larynx	not tested	1164.6799999999998	0
0.4535016	0.6823128	Oropharynx	negative	287.31	7
0.09936581	0.29886585	Larynx	not tested	1409.56	1
0.9343095	0.25420433	Larynx	not tested	116.63	0
0.86362106	0.23385078	Larynx	not tested	53.1	1
0.18391524	0.2957166	Oropharynx	negative	130.785	1
0.4685266	0.7743353	Larynx	not tested		7
0.094234735	0.36928946	Oropharynx	negative	1119.02	1
0.42035285	0.56822497	Hypopharynx	not tested	723.345	9
1.0	0.9186563	Oropharynx	positive	4445.9	2

[truncated: 8 more sheets: Fig 2C_D, Fig 2D_Marion, Fig 2E recurrence full, Fig 2E survival status full, Fig 2E recurrence plotted, Fig 2E survival status plotted, Fig 3B, Fig 3E]
